# Supplementary material for: Digital Gene Expression Analysis Based on De Novo Transcriptome Assembly Reveals New Genes Associated with Floral Organ Differentiation of the Orchid Plant Cymbidium ensifolium
Source: PLoS One. 2015 Nov 18;10(11):e0142434. doi: 10.1371/journal.pone.0142434 (PMC4651537; doi:10.1371/journal.pone.0142434)
Supplement: S1 Table — (TXT) [file pone.0142434.s004.txt]

Table S1. Real time RT-PCR primer

Primer name     Sequence

53878RT_F	TCTCAGAACTGGCTACCCTCA		
53878RT_R	AGAATTGGCAGAGCAATGCG		
53861RT_F	ATTCCCTGACCTAGAGGACCA		
53861RT_R	AGAGGAAGACTTGAGGTGGTT		
58735RT_F	GAACTATCTCCAGCCACGGT		
58735RT_R	CACCGTTCCGGTTTTCTCCT		
58037RT_F	GATTGCCTTAGTAGCGGCGA		
58037RT_R	GCCGTACTCAGGATACTGCT		
58442RT_F	AGGATGAGCCATTTCCTCCTT		
58442RT_R	TTCTTGAACTCCAGCAGCGA		
50703RT_F	ACAGGCAAACAGCTTCCTCTA		
50703RT_R	TTCGCACACATTGTCACTCC		
57393RT_F	CCGAAGCTACGGGTATCACG		
57393RT_R	ACCCTGCGCAGATTAGCTTT		
44488RT_F	TTTATTGCTCCCCGATCCCG		
44488RT_R	AAGGGACACCCCTGAGAGTT		
52552RT_F	TCAGAGGCAGAGGGGTTATT		
52552RT_R	TCCCACCTCTAGGCTTCATT		
53444RT_F	GTACCTGGGCACCAATTTGC		
53444RT_R	CCACGGCCTTTTCGAACATT		
26961RT_F	AGACCGCGCAGTTCCTTAAT	
26961RT_R	GGTACCAGATTGTGACTGGCA		
35346RT_F	AGGAACTGCGTGGTCTTGAG		
35346RT_R	CGCAGTAAGTTCCTGTGGGT
55590RT_F       AGAGGATGCAGAATACGCTGA
55590RT_R       TTTTTGCTCAAGACCGCGCA
53790RT_F	GAACGTTACCAGCAGGTCTCT
53790RT_R	TTCTGTTCCGTACGAGCTTCA
51896RT_F       CAGCCGGAAGCTACCTCAG
51896RT_R       GGCAAAGGTTACTTGGCGGT		
57688RT_F	CAGCTGACCACCAAGGAACTA		
57688RT_R	TGGAGGGGAATTTCTGGCTC		
52003RT_F	ATGCAACTCTCTTTGCGCTC		
52003RT_R	AAAGAACGCAACAGCAGCCA		
50822RT_F	AGCCGTGGTCGCCTTTATGA		
50822RT_R	GTTGCTTCAGGTCCCGCAA		
ubiqutin_F	CCGGATCAGCAAAGGTTGA		
ubiqutin_R	AAGATTTGCATCCCTCCCC		
