# Supplementary material for: Digital Gene Expression Analysis Based on De Novo Transcriptome Assembly Reveals New Genes Associated with Floral Organ Differentiation of the Orchid Plant Cymbidium ensifolium
Source: PLoS One. 2015 Nov 18;10(11):e0142434. doi: 10.1371/journal.pone.0142434 (PMC4651537; doi:10.1371/journal.pone.0142434)
Supplement: S2 Table — (TXT) [file pone.0142434.s005.txt]

Table S2 Unigenes involved in circadian rhythm pathway.
ZHLZ.comp53088_c0_seq1|ZHLZ.comp56892_c0_seq1|ZHLZ.comp57910_c2_seq2|ZHLZ.comp54121_c1_seq1|ZHLZ.comp57634_c1_seq1|ZHLZ.comp57634_c1_seq2|ZHLZ.comp57790_c0_seq3|ZHLZ.comp57790_c0_seq2|ZHLZ.comp57790_c0_seq1|ZHLZ.comp57790_c0_seq4|ZHLZ.comp58516_c6_seq1|ZHLZ.comp58516_c4_seq11|ZHLZ.comp58516_c4_seq1|ZHLZ.comp58516_c4_seq5|ZHLZ.comp58516_c4_seq6|ZHLZ.comp58516_c4_seq3|ZHLZ.comp58516_c4_seq7|ZHLZ.comp58516_c4_seq8|ZHLZ.comp58516_c4_seq16|ZHLZ.comp54211_c0_seq1|ZHLZ.comp54211_c0_seq2|ZHLZ.comp58881_c2_seq14|ZHLZ.comp58881_c2_seq13|ZHLZ.comp58881_c2_seq12|ZHLZ.comp58881_c2_seq10|ZHLZ.comp35281_c0_seq1|ZHLZ.comp55814_c1_seq1|ZHLZ.comp267950_c0_seq1|ZHLZ.comp38347_c0_seq1|ZHLZ.comp206523_c0_seq1|ZHLZ.comp27950_c0_seq1|ZHLZ.comp60846_c0_seq1|ZHLZ.comp55814_c0_seq1|ZHLZ.comp55814_c0_seq3|ZHLZ.comp55814_c0_seq6|ZHLZ.comp55814_c0_seq7|ZHLZ.comp380032_c0_seq1|ZHLZ.comp583807_c0_seq1|ZHLZ.comp8971_c0_seq1|ZHLZ.comp56138_c0_seq1|ZHLZ.comp48883_c1_seq1|ZHLZ.comp48883_c1_seq5|ZHLZ.comp48883_c1_seq4|ZHLZ.comp48479_c0_seq1|ZHLZ.comp58987_c0_seq1|ZHLZ.comp54784_c0_seq9|ZHLZ.comp54784_c0_seq7|ZHLZ.comp54784_c0_seq6|ZHLZ.comp54784_c0_seq4|ZHLZ.comp54784_c0_seq3|ZHLZ.comp54784_c0_seq1|ZHLZ.comp54784_c0_seq12|ZHLZ.comp54784_c0_seq10|ZHLZ.comp52135_c0_seq1|ZHLZ.comp43453_c3_seq1|ZHLZ.comp26965_c1_seq1|ZHLZ.comp43453_c2_seq1|ZHLZ.comp43453_c1_seq1|ZHLZ.comp43453_c0_seq1|ZHLZ.comp49766_c0_seq1|ZHLZ.comp49766_c0_seq2|ZHLZ.comp54863_c0_seq1|ZHLZ.comp54863_c0_seq3|ZHLZ.comp54863_c0_seq2|ZHLZ.comp54863_c0_seq5|ZHLZ.comp54863_c0_seq4
