# Supplementary material for: Digital Gene Expression Analysis Based on De Novo Transcriptome Assembly Reveals New Genes Associated with Floral Organ Differentiation of the Orchid Plant Cymbidium ensifolium
Source: PLoS One. 2015 Nov 18;10(11):e0142434. doi: 10.1371/journal.pone.0142434 (PMC4651537; doi:10.1371/journal.pone.0142434)
Supplement: S3 Table — (XLS) [file pone.0142434.s006.xls]

## Sheet: Sheet1
Table S3. Representatives putative MADS genes in C. ensifolium, including the five classes of genes
Type of MADS genes	Representative unigene ID	Accession number	Description			Similarity(%)	E-value
A class gene	CL21Contig1	gi|385866840|gb|AFI93492.1|	AP1-like protein [Sedirea japonica]			95	0
	ZHLZ.comp183085_c0_seq1	gi|73427362|gb|AAZ76264.1|	AP1-related protein [Phalaenopsis amabilis]			91	0
	ZHLZ.comp35346_c1_seq1	gi|73852977|emb|CAE46185.1|	AP1-like MADS box transcription factor [Elaeis guineensis]			89	0
	ZHLZ.comp35346_c1_seq2	gi|401886017|gb|AFQ31623.1|	AP1-like MADS-box protein [Cymbidium ensifolium]			82	0
	ZHLZ.comp35829_c0_seq1	gi|385866840|gb|AFI93492.1|	AP1-like protein [Sedirea japonica]			79	0
	ZHLZ.comp45077_c0_seq1	gi|73427362|gb|AAZ76264.1|	AP1-related protein [Phalaenopsis amabilis]			79	0
	ZHLZ.comp45077_c0_seq2	gi|73852977|emb|CAE46185.1|	AP1-like MADS box transcription factor [Elaeis guineensis]			80	0
	ZHLZ.comp45077_c0_seq3	gi|401886017|gb|AFQ31623.1|	AP1-like MADS-box protein [Cymbidium ensifolium]			79	0
	ZHLZ.comp45077_c0_seq5	gi|385866840|gb|AFI93492.1|	AP1-like protein [Sedirea japonica]			78	1e-39
	ZHLZ.comp47662_c0_seq1	gi|73427362|gb|AAZ76264.1|	AP1-related protein [Phalaenopsis amabilis]			80	3e-28
	ZHLZ.comp47662_c0_seq2	gi|73852977|emb|CAE46185.1|	AP1-like MADS box transcription factor [Elaeis guineensis]			77	3e-28
	ZHLZ.comp47662_c0_seq3	gi|401886017|gb|AFQ31623.1|	AP1-like MADS-box protein [Cymbidium ensifolium]			77	2e-22
	ZHLZ.comp47662_c0_seq4	gi|385866840|gb|AFI93492.1|	AP1-like protein [Sedirea japonica]			79	1e-28
	ZHLZ.comp51896_c0_seq1	gi|73427362|gb|AAZ76264.1|	AP1-related protein [Phalaenopsis amabilis]			75	3e-28
	ZHLZ.comp53696_c0_seq9	gi|372121980|gb|AEX86945.1|	AP1-like protein [Cymbidium faberi]			78	3e-28
	ZHLZ.comp31321_c0_seq1	gi|401886017|gb|AFQ31623.1|	AP1-like MADS-box protein [Cymbidium ensifolium]			74	0
	ZHLZ.comp56066_c2_seq2	gi|385866840|gb|AFI93492.1|	AP1-like protein [Sedirea japonica]			76	4.39741e-79
	ZHLZ.comp56066_c2_seq3	gi|73427362|gb|AAZ76264.1|	AP1-related protein [Phalaenopsis amabilis]			98	7.50084e-79
	ZHLZ.comp56066_c2_seq1	gi|73427360|gb|AAZ76263.1|	AP1-related protein [Phalaenopsis amabilis]			100	0
	ZHLZ.comp56623_c1_seq1	gi|372121980|gb|AEX86945.1|	AP1-like protein [Cymbidium faberi]			95	0
	ZHLZ.comp56909_c1_seq12	gi|73427362|gb|AAZ76264.1|	AP1-related protein [Phalaenopsis amabilis]			78	7.26515e-74
	ZHLZ.comp57446_c0_seq7	gi|73427360|gb|AAZ76263.1|	AP1-related protein [Phalaenopsis amabilis]			100	9.48858e-74
	ZHLZ.comp57688_c1_seq1	gi|372121980|gb|AEX86945.1|	AP1-like protein [Cymbidium faberi]			68	0
	ZHLZ.comp57688_c1_seq2	gi|401886017|gb|AFQ31623.1|	AP1-like MADS-box protein [Cymbidium ensifolium]			78	0
	ZHLZ.comp57688_c1_seq3	gi|385866840|gb|AFI93492.1|	AP1-like protein [Sedirea japonica]			79	9.16915e-77
	ZHLZ.comp58027_c2_seq17	gi|73427362|gb|AAZ76264.1|	AP1-related protein [Phalaenopsis amabilis]			90	0
	ZHLZ.comp57026_c0_seq1	gi|73427360|gb|AAZ76263.1|	AP1-related protein [Phalaenopsis amabilis]			76	4.87394e-14
	CL2228Contig1	gi|476001807|gb|AGI62045.1|	AP2-9 [Erycina pusilla]			70	3.73185e-14
	ZHLZ.comp27448_c0_seq1	gi|476001809|gb|AGI62046.1|	AP2-10 [Erycina pusilla]			69	0
	ZHLZ.comp36081_c0_seq1	gi|475882633|gb|AGI61068.1|	AP2 protein [Paeonia lactiflora]			65	8.58206e-75
	ZHLZ.comp36511_c0_seq1	gi|5081555|gb|AAD39439.1|	AP2A protein [Petunia x hybrida]			66	0
	ZHLZ.comp38683_c0_seq1	gi|224096732|ref|XP_002310715.1|	AP2 domain-containing transcription factor [Populus trichocarpa]			74	2.04267e-76
	ZHLZ.comp47447_c0_seq1	gi|506954114|gb|AGM20693.1|	AP2-1 [Populus tomentosa]			71	0
	ZHLZ.comp47607_c0_seq1	gi|224081723|ref|XP_002306481.1|	AP2 domain-containing transcription factor [Populus trichocarpa]			58	1.46388e-74
	ZHLZ.comp48223_c0_seq1	gi|357481707|ref|XP_003611139.1|	AP2 [Medicago truncatula]			72	0
	ZHLZ.comp50851_c0_seq1	gi|66731629|gb|AAY51998.1|	AP2 [Arabidopsis thaliana]			74	0
	ZHLZ.comp50948_c0_seq1	gi|476001791|gb|AGI62037.1|	AP2-1 [Erycina pusilla]			87	0
	ZHLZ.comp51324_c0_seq1	gi|359476738|ref|XP_002269840.2|	AP2-like ethylene-responsive transcription factor [Vitis vinifera]			49	0
	ZHLZ.comp51520_c0_seq1	gi|224098764|ref|XP_002311259.1|	AP2 domain-containing transcription factor [Populus trichocarpa]			90	0
	ZHLZ.comp51601_c0_seq1	gi|413937774|gb|AFW72325.1|	AP2/EREBP transcription factor superfamily protein [Zea mays]			84	2.85032e-78
	ZHLZ.comp52981_c0_seq1	gi|449532587|ref|XP_004173262.1|	AP2-like ethylene-responsive transcription factor [Cucumis sativus]			84	3.72263e-78
	ZHLZ.comp54021_c1_seq1	gi|449442423|ref|XP_004138981.1|	AP2-like ethylene-responsive transcription factor [Cucumis sativus]			63	9.16915e-77
	ZHLZ.comp54706_c0_seq1	gi|356568527|ref|XP_003552462.1|	AP2-like ethylene-responsive transcription factor [Glycine max]			85	0
B class gene	CL1127Contig1	gi|384096586|gb|AFH66788.1|	AP3-like MADS-box 1 protein [Cymbidium ensifolium]			75	0
	ZHLZ.comp26961_c0_seq1	gi|298112180|gb|ADI58467.1|	AP3 [Cymbidium faberi]			59	4.39741e-79
	ZHLZ.comp53790_c0_seq1	gi|298112166|gb|ADI58460.1|	AP3 [Cymbidium goeringii]			67	1.36697e-80
	ZHLZ.comp35346_c1_seq1	gi|110613491|gb|ABG78568.1|	AP3-like MADS box protein [Cymbidium hybrid cultivar]			79	4.39741e-79
	ZHLZ.comp35346_c1_seq2	gi|384096584|gb|AFH66787.1|	AP3-like MADS-box 3 protein [Cymbidium ensifolium]			100	0
	ZHLZ.comp53790_c0_seq4	gi|189214317|gb|ACD85093.1|	B-class MADS-box protein AP3-1 [Dendrobium hybrid cultivar]			100	7.50084e-79
	ZHLZ.comp55590_c7_seq4	gi|189214367|gb|ACD85118.1|	B-class MADS-box protein AP3-1 [Phaius tancarvilleae]			73	2.85032e-78
	ZHLZ.comp55590_c7_seq5	gi|189214319|gb|ACD85094.1|	B-class MADS-box protein AP3-2 [Dendrobium hybrid cultivar]			78	0
	ZHLZ.comp55590_c7_seq6	gi|260730001|gb|ABW96392.2|	AP3-related protein A [Dendrobium moniliforme]			89	9.16915e-77
	ZHLZ.comp55590_c7_seq7	gi|189214369|gb|ACD85119.1|	B-class MADS-box protein AP3-2 [Phaius tancarvilleae]			69	0
	ZHLZ.comp55590_c7_seq8	gi|215433737|gb|ACJ66727.1|	MADS box AP3-like protein 1 [Dendrobium hybrid cultivar]			68	2.04267e-76
	ZHLZ.comp56904_c0_seq3	gi|74053665|gb|AAZ95249.1|	MADS box AP3-like protein B [Dendrobium crumenatum]			83	0
	ZHLZ.comp56955_c0_seq1	gi|74053663|gb|AAZ95248.1|	MADS box AP3-like protein A [Dendrobium crumenatum]			83	3.72263e-78
	ZHLZ.comp57050_c0_seq1	gi|159459970|gb|ABW96393.1|	AP3-related protein B [Dendrobium moniliforme]			86	0
						80	9.16915e-77
C class gene	CL653Contig1	gi|374432931|gb|AEZ51868.1|	AG MADS-box protein [Cymbidium ensifolium]			83	1.27353e-94
	ZHLZ.comp24201_c1_seq1	gi|68159395|gb|AAY86364.1|	AGAMOUS-like protein [Dendrobium thyrsiflorum]			87	2.93596e-91
	ZHLZ.comp26637_c0_seq1	gi|18650789|gb|AAL76415.1|	MADS-box transcription factor [Phalaenopsis equestris]			89	1.61102e-89
	ZHLZ.comp26961_c0_seq1	gi|74053667|gb|AAZ95250.1|	AGAMOUS-like transcription factor [Dendrobium crumenatum]			79	5.01962e-83
	ZHLZ.comp44048_c0_seq1	gi|408689557|gb|AFU81322.1|	C-class MADS-box-like protein [Orchis italica]			94	1.36697e-80
	ZHLZ.comp44048_c0_seq2	gi|46917358|dbj|BAD18011.1|	MADS-box transcription factor [Asparagus virgatus]			92	4.39741e-79
	ZHLZ.comp44048_c1_seq1	gi|300810973|gb|ADK35760.1|	agamous-like protein 2 [Hosta plantaginea]			79	4.39741e-79
	ZHLZ.comp47321_c0_seq1	gi|172052262|gb|ACB70410.1|	agamous MADS-box transcription factor [Hosta plantaginea]			60	7.50084e-79
	ZHLZ.comp49463_c0_seq5	gi|372450333|gb|AEX92974.1|	MADS box protein 4 [Agave tequilana]			60	2.85032e-78
	ZHLZ.comp50822_c0_seq1	gi|146399991|gb|ABQ28694.1|	MADS box transcription factor [Narcissus tazetta var. chinensis]			59	3.72263e-78
	ZHLZ.comp50822_c1_seq1	gi|45549323|gb|AAS67610.1|	agamous MADS-box transcription factor 1a [Crocus sativus]			61	9.16915e-77
	ZHLZ.comp52003_c0_seq1	gi|45549325|gb|AAS67611.1|	agamous MADS-box transcription factor 1b [Crocus sativus]			61	9.16915e-77
	ZHLZ.comp52597_c0_seq1	gi|417381824|gb|AFX61408.1|	AGAMOUS-like MADS-box transcription factor, partial [Narcissus bulbocodium subsp. quintanilhae]			65	2.04267e-76
	ZHLZ.comp55126_c1_seq3	gi|4887235|gb|AAD19360.2|	AGAMOUS homolog transcription factor [Hyacinthus orientalis]			65	8.58206e-75
	ZHLZ.comp55590_c7_seq3	gi|58201611|gb|AAW66882.1|	MADS box transcription factor [Elaeis guineensis]			65	1.46388e-74
	ZHLZ.comp56420_c0_seq1	gi|380258647|gb|AFD36428.1|	AG-like MADS box transcription factor [Canna indica]			99	7.26515e-74
	ZHLZ.comp56909_c0_seq1	gi|58201609|gb|AAW66881.1|	MADS box transcription factor [Elaeis guineensis]			100	9.48858e-74
	ZHLZ.comp57446_c0_seq3	gi|18650789|gb|AAL76415.1|AF234617_1	MADS-box transcription factor [Phalaenopsis equestris]			45	3.73185e-14
	ZHLZ.comp58360_c1_seq1	gi|68159395|gb|AAY86364.1|	AGAMOUS-like protein [Dendrobium thyrsiflorum]			100	4.87394e-14
	ZHLZ.comp58360_c3_seq10	gi|18650789|gb|AAL76415.1|AF234617_1	MADS-box transcription factor [Phalaenopsis equestris]			61	7.69448e-15
	ZHLZ.comp58618_c0_seq1	gi|3913005|sp|Q40872.1|AG_PANGI	RecName: Full=Floral homeotic protein AGAMOUS; AltName: Full=GAG2			43	1.71415e-14
	ZHLZ.comp58618_c0_seq3	gi|74053667|gb|AAZ95250.1|	AGAMOUS-like transcription factor [Dendrobium crumenatum]			89	2.9239e-14
D class gene	ZHLZ.comp55772_c0_seq1	gi|219536309|gb|ACL18060.1|	STK [Triticum monococcum]			86	2.65565e-56
	ZHLZ.comp55843_c0_seq8	gi|55741073|gb|AAV64214.1|	stk [Zea mays]			59	7.32284e-44
	ZHLZ.comp26956_c0_seq1	gi|219536305|gb|ACL18058.1|	STK [Aegilops speltoides]			85	4.09708e-57
	ZHLZ.comp55585_c0_seq6	gi|219536307|gb|ACL18059.1|	STK [Aegilops tauschii]			94	3.13703e-57
	ZHLZ.comp55585_c0_seq1	gi|55741073|gb|AAV64214.1|	stk [Zea mays]			83	3.17905e-57
	ZHLZ.comp55843_c0_seq3	gi|55741073|gb|AAV64214.1|	stk [Zea mays]			72	2.27596e-149
E class gene	ZHLZ.comp51896_c0_seq1	gi|384096580|gb|AFH66785.1|	SEP-like MADS-box protein [Cymbidium ensifolium]			100	3.73588e-130
	CL2696Contig1	gi|226497102|ref|NP_001152247.1|	2-Sep [Zea mays]			36	8.79202e-43
	ZHLZ.comp57446_c0_seq7	gi|374432929|gb|AEZ51867.1|	SEP-like MADS-box protein [Cymbidium ensifolium]			100	6.03793e-133
	ZHLZ.comp59230_c1_seq3	gi|470114035|ref|XP_004293224.1|	agamous-like MADS-box protein AGL62-like [Fragaria vesca subsp. vesca]			61	3.48798e-10
	ZHLZ.comp59230_c1_seq4	gi|357154862|ref|XP_003576926.1|	agamous-like MADS-box protein AGL62-like [Brachypodium distachyon]			38	7.77042e-10
