# Supplementary material for: Digital Gene Expression Analysis Based on De Novo Transcriptome Assembly Reveals New Genes Associated with Floral Organ Differentiation of the Orchid Plant Cymbidium ensifolium
Source: PLoS One. 2015 Nov 18;10(11):e0142434. doi: 10.1371/journal.pone.0142434 (PMC4651537; doi:10.1371/journal.pone.0142434)
Supplement: S4 Table — (TXT) [file pone.0142434.s007.txt]

Table S4. MADS-box genes

ZHLZ.comp24201_c0_seq1 len=206 path=[184:0-205]
ZHLZ.comp24201_c1_seq1 len=255 path=[599:0-254]
ZHLZ.comp26637_c0_seq1 len=1346 path=[1432:0-1345]
ZHLZ.comp26956_c0_seq1 len=1236 path=[1:0-239 241:240-246 248:247-1235]
ZHLZ.comp26961_c0_seq1 len=1732 path=[1710:0-1731]
ZHLZ.comp29554_c0_seq1 len=890 path=[868:0-889]
ZHLZ.comp35346_c1_seq1 len=828 path=[806:0-398 1205:399-440 1247:441-827]
ZHLZ.comp35346_c1_seq2 len=786 path=[806:0-398 1247:399-785]
ZHLZ.comp35829_c0_seq1 len=1173 path=[1:0-1172]
CL21Contig1
CL601Contig1
CL653Contig1
ZHLZ.comp44048_c0_seq1 len=434 path=[1:0-253 255:254-433]
ZHLZ.comp44048_c0_seq2 len=242 path=[2031:0-61 255:62-241]
ZHLZ.comp44048_c1_seq1 len=627 path=[1427:0-626]
ZHLZ.comp45077_c0_seq1 len=746 path=[1135:0-224 509:225-325 1051:326-409 610:410-450 1964:451-453 654:454-745]
ZHLZ.comp45077_c0_seq2 len=662 path=[1135:0-224 509:225-325 610:326-366 1964:367-369 654:370-661]
ZHLZ.comp45077_c0_seq3 len=578 path=[1135:0-224 509:225-325 1051:326-409 610:410-450 1964:451-453 1732:454-577]
ZHLZ.comp45077_c0_seq5 len=494 path=[1135:0-224 509:225-325 610:326-366 1964:367-369 1732:370-493]
ZHLZ.comp46850_c0_seq1 len=987 path=[964:0-403 2008:404-404 1368:405-986]
ZHLZ.comp47200_c0_seq1 len=1098 path=[2103:0-196 1225:197-393 1422:394-404 1433:405-664 1693:665-757 3157:758-1097]
ZHLZ.comp47200_c0_seq3 len=1074 path=[1052:0-172 1225:173-369 1422:370-380 1433:381-640 1693:641-733 3157:734-1073]
ZHLZ.comp47200_c0_seq5 len=1005 path=[2103:0-196 1225:197-393 1422:394-404 1433:405-664 3157:665-1004]
ZHLZ.comp47200_c0_seq7 len=981 path=[1052:0-172 1225:173-369 1422:370-380 1433:381-640 3157:641-980]
ZHLZ.comp47200_c0_seq9 len=586 path=[1693:0-92 2518:93-142 2984:143-163 2584:164-245 3157:246-585]
ZHLZ.comp47321_c0_seq1 len=1094 path=[1:0-822 2540:823-823 824:824-847 2609:848-848 849:849-1093]
ZHLZ.comp47662_c0_seq1 len=1876 path=[3795:0-151 3947:152-312 4108:313-370 1512:371-543 3034:544-591 3082:592-592 3083:593-918 3409:919-937 3428:938-1124 1685:1125-1875]
ZHLZ.comp47662_c0_seq2 len=1810 path=[1207:0-304 1512:305-477 3034:478-525 3082:526-526 3083:527-852 3409:853-871 3428:872-1058 1685:1059-1809]
ZHLZ.comp47662_c0_seq3 len=1295 path=[3795:0-151 3947:152-312 4108:313-370 1512:371-543 1685:544-1294]
ZHLZ.comp47662_c0_seq4 len=1229 path=[1207:0-304 1512:305-477 1685:478-1228]
ZHLZ.comp49104_c0_seq1 len=641 path=[1052:0-230 434:231-354 558:355-379 1576:380-386 590:387-387 591:388-640]
ZHLZ.comp49463_c0_seq5 len=238 path=[1:0-60 104:61-142 1179:143-237]
ZHLZ.comp50822_c0_seq1 len=608 path=[3913:0-125 502:126-607]
ZHLZ.comp50822_c1_seq1 len=377 path=[1267:0-120 4787:121-194 1388:195-376]
ZHLZ.comp50822_c1_seq2 len=303 path=[1267:0-120 1388:121-302]
ZHLZ.comp50822_c3_seq1 len=384 path=[1932:0-256 4646:257-258 2189:259-383]
ZHLZ.comp50822_c4_seq1 len=645 path=[2291:0-644]
ZHLZ.comp51642_c1_seq2 len=1698 path=[1:0-764 766:765-830 6326:831-1185 832:1186-1448 1095:1449-1697]
ZHLZ.comp51642_c1_seq3 len=1343 path=[1:0-764 766:765-830 832:831-1093 1095:1094-1342]
ZHLZ.comp51896_c0_seq1 len=1340 path=[1:0-337 339:338-338 340:339-1339]
ZHLZ.comp52003_c0_seq1 len=1449 path=[1:0-167 169:168-169 171:170-303 305:304-307 309:308-489 491:490-508 510:509-1024 2974:1025-1123 1026:1124-1448]
ZHLZ.comp52003_c0_seq2 len=1350 path=[1:0-167 169:168-169 171:170-303 305:304-307 309:308-489 491:490-508 510:509-1024 1026:1025-1349]
ZHLZ.comp52597_c0_seq1 len=1009 path=[1:0-42 44:43-99 101:100-917 919:918-928 930:929-1008]
ZHLZ.comp53696_c0_seq1 len=1453 path=[1075:0-127 1203:128-172 5936:173-173 5463:174-236 3152:237-504 3420:505-505 3421:506-665 4228:666-680 3581:681-722 4538:723-801 4617:802-941 3623:942-1452]
ZHLZ.comp53696_c0_seq5 len=1313 path=[1075:0-127 1203:128-172 5936:173-173 5463:174-236 3152:237-504 3420:505-505 3421:506-665 4228:666-680 3581:681-722 4538:723-801 3623:802-1312]
ZHLZ.comp53696_c0_seq7 len=1287 path=[5097:0-332 5430:333-339 3421:340-499 4228:500-514 3581:515-556 4538:557-635 4617:636-775 3623:776-1286]
ZHLZ.comp53696_c0_seq9 len=1234 path=[1075:0-127 1203:128-172 5936:173-173 5463:174-236 3152:237-504 3420:505-505 3421:506-665 4228:666-680 3581:681-722 3623:723-1233]
ZHLZ.comp53696_c0_seq13 len=1147 path=[5097:0-332 5430:333-339 3421:340-499 4228:500-514 3581:515-556 4538:557-635 3623:636-1146]
ZHLZ.comp53696_c0_seq15 len=1125 path=[1075:0-127 3152:128-395 3420:396-396 3421:397-556 4228:557-571 3581:572-613 3623:614-1124]
ZHLZ.comp53696_c0_seq17 len=1068 path=[5097:0-332 5430:333-339 3421:340-499 4228:500-514 3581:515-556 3623:557-1067]
ZHLZ.comp53790_c0_seq4 len=1079 path=[1045:0-498 5149:499-510 1544:511-692 1726:693-739 1773:740-750 1784:751-797 1831:798-821 1855:822-848 1882:849-849 1883:850-1078]
ZHLZ.comp54739_c0_seq1 len=786 path=[1:0-205 207:206-225 227:226-456 458:457-745 747:746-785]
ZHLZ.comp55126_c0_seq1 len=1018 path=[4312:0-393 4706:394-585 7132:586-588 4901:589-687 5000:688-688 5001:689-1017]
ZHLZ.comp55126_c0_seq2 len=918 path=[4312:0-393 4706:394-585 7132:586-588 5001:589-917]
ZHLZ.comp55126_c1_seq1 len=1569 path=[3084:0-232 576:233-314 5890:315-577 6744:578-578 6153:579-786 6361:787-787 6362:788-856 2831:857-857 658:858-920 6481:921-927 6488:928-928 721:929-1069 2630:1070-1150 862:1151-1194 906:1195-1197 909:1198-1315 1027:1316-1318 1030:1319-1568]
ZHLZ.comp55126_c1_seq2 len=1488 path=[3084:0-232 576:233-314 5890:315-577 6744:578-578 6153:579-786 6361:787-787 6362:788-856 2831:857-857 658:858-920 6481:921-927 6488:928-928 721:929-1069 862:1070-1113 906:1114-1116 909:1117-1234 1027:1235-1237 1030:1238-1487]
ZHLZ.comp55126_c1_seq3 len=1360 path=[1:0-344 346:345-367 369:368-573 575:574-574 576:575-656 658:657-719 721:720-860 2630:861-941 862:942-985 906:986-988 909:989-1106 1027:1107-1109 1030:1110-1359]
ZHLZ.comp55126_c1_seq4 len=1337 path=[1:0-344 369:345-550 575:551-551 576:552-633 658:634-696 721:697-837 2630:838-918 862:919-962 906:963-965 909:966-1083 1027:1084-1086 1030:1087-1336]
ZHLZ.comp55126_c1_seq5 len=1286 path=[1:0-344 346:345-367 369:368-573 2831:574-574 658:575-637 6481:638-644 6488:645-645 721:646-786 2630:787-867 862:868-911 906:912-914 909:915-1032 1027:1033-1035 1030:1036-1285]
ZHLZ.comp55126_c1_seq6 len=1279 path=[1:0-344 346:345-367 369:368-573 575:574-574 576:575-656 658:657-719 721:720-860 862:861-904 906:905-907 909:908-1025 1027:1026-1028 1030:1029-1278]
ZHLZ.comp55126_c1_seq7 len=1263 path=[1:0-344 369:345-550 2831:551-551 658:552-614 6481:615-621 6488:622-622 721:623-763 2630:764-844 862:845-888 906:889-891 909:892-1009 1027:1010-1012 1030:1013-1262]
ZHLZ.comp55126_c1_seq8 len=1256 path=[1:0-344 369:345-550 575:551-551 576:552-633 658:634-696 721:697-837 862:838-881 906:882-884 909:885-1002 1027:1003-1005 1030:1006-1255]
ZHLZ.comp55126_c1_seq9 len=1205 path=[1:0-344 346:345-367 369:368-573 2831:574-574 658:575-637 6481:638-644 6488:645-645 721:646-786 862:787-830 906:831-833 909:834-951 1027:952-954 1030:955-1204]
ZHLZ.comp55126_c1_seq10 len=1182 path=[1:0-344 369:345-550 2831:551-551 658:552-614 6481:615-621 6488:622-622 721:623-763 862:764-807 906:808-810 909:811-928 1027:929-931 1030:932-1181]
ZHLZ.comp55126_c1_seq11 len=692 path=[7211:0-19 6942:20-124 6481:125-131 6488:132-132 721:133-273 862:274-317 906:318-320 909:321-438 1027:439-441 1030:442-691]
ZHLZ.comp55126_c1_seq12 len=399 path=[7211:0-19 6942:20-124 6481:125-131 6488:132-132 721:133-273 2630:274-354 862:355-398]
ZHLZ.comp55590_c7_seq1 len=1178 path=[925:0-253 7064:254-322 1179:323-449 8149:450-520 1306:521-653 15991:654-654 15992:655-662 7454:663-694 10995:695-699 7491:700-901 1448:902-917 1464:918-947 7397:948-950 1494:951-1177]
ZHLZ.comp55590_c7_seq2 len=1109 path=[925:0-253 1179:254-380 8149:381-451 1306:452-584 15991:585-585 15992:586-593 7454:594-625 10995:626-630 7491:631-832 1448:833-848 1464:849-878 7397:879-881 1494:882-1108]
ZHLZ.comp55590_c7_seq3 len=1107 path=[925:0-253 7064:254-322 1179:323-449 1306:450-582 15991:583-583 15992:584-591 7454:592-623 10995:624-628 7491:629-830 1448:831-846 1464:847-876 7397:877-879 1494:880-1106]
ZHLZ.comp55590_c7_seq4 len=1038 path=[925:0-253 1179:254-380 1306:381-513 15991:514-514 15992:515-522 7454:523-554 10995:555-559 7491:560-761 1448:762-777 1464:778-807 7397:808-810 1494:811-1037]
ZHLZ.comp55590_c7_seq5 len=939 path=[925:0-253 7064:254-322 1179:323-449 8149:450-520 1306:521-653 15991:654-654 15992:655-662 1448:663-678 1464:679-708 7397:709-711 1494:712-938]
ZHLZ.comp55590_c7_seq6 len=870 path=[925:0-253 1179:254-380 8149:381-451 1306:452-584 15991:585-585 15992:586-593 1448:594-609 1464:610-639 7397:640-642 1494:643-869]
ZHLZ.comp55590_c7_seq7 len=868 path=[925:0-253 7064:254-322 1179:323-449 1306:450-582 15991:583-583 15992:584-591 1448:592-607 1464:608-637 7397:638-640 1494:641-867]
ZHLZ.comp55590_c7_seq8 len=799 path=[925:0-253 1179:254-380 1306:381-513 15991:514-514 15992:515-522 1448:523-538 1464:539-568 7397:569-571 1494:572-798]
ZHLZ.comp56066_c2_seq1 len=6305 path=[1:0-289 24645:290-954 25310:955-956 25312:957-1987 291:1988-2819 21980:2820-2847 22008:2848-2867 22028:2868-3578 1123:3579-3991 18638:3992-4074 1536:4075-4143 17428:4144-4605 17890:4606-4606 17891:4607-4675 1605:4676-5176 2106:5177-5760 28117:5761-5761 2690:5762-6304]
ZHLZ.comp56066_c2_seq2 len=6285 path=[1:0-289 24645:290-954 25310:955-956 25312:957-1987 291:1988-2819 21980:2820-2847 22028:2848-3558 1123:3559-3971 18638:3972-4054 1536:4055-4123 17428:4124-4585 17890:4586-4586 17891:4587-4655 1605:4656-5156 2106:5157-5740 28117:5741-5741 2690:5742-6284]
ZHLZ.comp56066_c2_seq6 len=5546 path=[1:0-289 24645:290-954 25310:955-956 25312:957-1987 291:1988-2819 1123:2820-3232 18638:3233-3315 1536:3316-3384 17428:3385-3846 17890:3847-3847 17891:3848-3916 1605:3917-4417 2106:4418-5001 28117:5002-5002 2690:5003-5545]
ZHLZ.comp56420_c0_seq1 len=993 path=[920:0-618 1539:619-648 2634:649-864 2850:865-891 2877:892-992]
ZHLZ.comp56623_c1_seq1 len=2170 path=[1277:0-423 4315:424-426 1701:427-427 1702:428-610 1885:611-785 2060:786-797 2072:798-920 2195:921-944 2219:945-1129 2404:1130-1132 2407:1133-1187 2462:1188-1207 2482:1208-1278 13421:1279-1280 6372:1281-1339 6431:1340-1355 6447:1356-1778 6870:1779-1817 6909:1818-1828 6920:1829-2080 12551:2081-2081 7172:2082-2135 7226:2136-2169]
ZHLZ.comp56623_c1_seq6 len=1057 path=[9781:0-33 9815:34-132 1702:133-315 1885:316-490 2060:491-502 2072:503-625 2195:626-649 2219:650-834 2404:835-837 2407:838-892 2462:893-912 2482:913-983 13421:984-985 13423:986-1056]
ZHLZ.comp56909_c0_seq1 len=535 path=[33368:0-170 24076:171-534]
ZHLZ.comp56909_c1_seq3 len=1615 path=[22201:0-57 22259:58-79 63:80-89 35801:90-109 35821:110-120 19140:121-227 19247:228-264 19284:265-324 36234:325-325 19345:326-404 19424:405-467 36265:468-483 19503:484-563 33007:564-648 19583:649-906 35400:907-997 19841:998-1614]
ZHLZ.comp56909_c1_seq7 len=1524 path=[22201:0-57 22259:58-79 63:80-89 35801:90-109 35821:110-120 19140:121-227 19247:228-264 19284:265-324 36234:325-325 19345:326-404 19424:405-467 36265:468-483 19503:484-563 33007:564-648 19583:649-906 19841:907-1523]
ZHLZ.comp56909_c1_seq12 len=1133 path=[22201:0-57 22259:58-79 63:80-89 35801:90-109 35821:110-120 19140:121-227 19247:228-264 19284:265-324 36234:325-325 19345:326-404 19424:405-467 36265:468-483 23375:484-608 23500:609-612 23504:613-824 32901:825-907 32984:908-910 23716:911-1047 23853:1048-1051 23857:1052-1109 36657:1110-1132]
ZHLZ.comp56909_c1_seq14 len=1071 path=[22201:0-57 22259:58-79 63:80-89 35801:90-109 35821:110-120 19140:121-227 19247:228-264 19284:265-324 36234:325-325 19345:326-404 30674:405-405 36265:406-421 23375:422-546 23500:547-550 23504:551-762 32901:763-845 32984:846-848 23716:849-985 23853:986-989 23857:990-1047 36657:1048-1070]
ZHLZ.comp56909_c1_seq15 len=1050 path=[22201:0-57 22259:58-79 63:80-89 35801:90-109 35821:110-120 19140:121-227 19247:228-264 19284:265-324 36234:325-325 19345:326-404 19424:405-467 36265:468-483 23375:484-608 23500:609-612 23504:613-824 32984:825-827 23716:828-964 23853:965-968 23857:969-1026 36657:1027-1049]
ZHLZ.comp56909_c1_seq18 len=992 path=[22201:0-57 22259:58-79 63:80-89 35801:90-109 35821:110-120 19140:121-227 19247:228-264 19284:265-324 36234:325-325 30674:326-326 36265:327-342 23375:343-467 23500:468-471 23504:472-683 32901:684-766 32984:767-769 23716:770-906 23853:907-910 23857:911-968 36657:969-991]
ZHLZ.comp56909_c1_seq19 len=988 path=[22201:0-57 22259:58-79 63:80-89 35801:90-109 35821:110-120 19140:121-227 19247:228-264 19284:265-324 36234:325-325 19345:326-404 30674:405-405 36265:406-421 23375:422-546 23500:547-550 23504:551-762 32984:763-765 23716:766-902 23853:903-906 23857:907-964 36657:965-987]
ZHLZ.comp56909_c1_seq25 len=909 path=[22201:0-57 22259:58-79 63:80-89 35801:90-109 35821:110-120 19140:121-227 19247:228-264 19284:265-324 36234:325-325 30674:326-326 36265:327-342 23375:343-467 23500:468-471 23504:472-683 32984:684-686 23716:687-823 23853:824-827 23857:828-885 36657:886-908]
ZHLZ.comp56909_c1_seq35 len=489 path=[34356:0-47 36234:48-48 19345:49-127 30674:128-128 36265:129-144 23375:145-269 23500:270-273 23504:274-485 32984:486-488]
ZHLZ.comp57026_c0_seq1 len=995 path=[4036:0-0 1455:1-96 1551:97-119 1574:120-221 1676:222-231 1686:232-341 4126:342-342 3210:343-367 4149:368-380 3683:381-408 3489:409-410 3491:411-414 1797:415-415 1798:416-416 1799:417-723 2394:724-726 2106:727-994]
ZHLZ.comp57026_c0_seq2 len=959 path=[4036:0-0 1455:1-96 1551:97-119 1574:120-221 1676:222-231 1686:232-341 4126:342-342 3210:343-367 4149:368-380 1799:381-687 2394:688-690 2106:691-958]
ZHLZ.comp57026_c0_seq4 len=923 path=[4036:0-0 1455:1-96 1551:97-119 1574:120-221 1676:222-231 1686:232-341 4126:342-342 1797:343-343 1798:344-344 1799:345-651 2394:652-654 2106:655-922]
ZHLZ.comp57026_c0_seq5 len=865 path=[1176:0-136 1313:137-277 4036:278-278 3489:279-280 3491:281-284 1797:285-285 1798:286-286 1799:287-593 2394:594-596 2106:597-864]
ZHLZ.comp57446_c0_seq3 len=1284 path=[1085:0-138 1224:139-195 1281:196-270 2349:271-281 2360:282-369 9860:370-371 9862:372-379 9870:380-388 9306:389-393 7709:394-413 7729:414-480 3635:481-821 3976:822-824 3979:825-961 4116:962-986 4141:987-1033 4188:1034-1065 4220:1066-1113 10320:1114-1136 4291:1137-1283]
ZHLZ.comp57446_c0_seq7 len=1107 path=[1085:0-138 1224:139-195 1281:196-270 1356:271-872 1958:873-893 1979:894-1106]
ZHLZ.comp57688_c1_seq1 len=2662 path=[8175:0-1003 9179:1004-1015 9191:1016-1115 9291:1116-1133 9309:1134-1186 9362:1187-1342 18845:1343-1343 9518:1344-1479 9654:1480-1517 9692:1518-1606 9781:1607-1632 9807:1633-1752 223:1753-1830 11766:1831-1833 301:1834-1896 364:1897-1921 389:1922-2022 490:2023-2048 5224:2049-2661]
ZHLZ.comp57688_c1_seq2 len=1799 path=[4833:0-367 364:368-392 6450:393-493 490:494-519 516:520-892 7029:893-893 889:894-1798]
ZHLZ.comp57688_c1_seq3 len=1120 path=[12:0-210 223:211-288 11766:289-291 301:292-354 364:355-379 389:380-480 490:481-506 5224:507-1119]
ZHLZ.comp57688_c1_seq4 len=397 path=[12:0-210 12108:211-396]
ZHLZ.comp58027_c2_seq17 len=1117 path=[308:0-150 29379:151-151 29380:152-172 29468:173-209 29505:210-210 29506:211-284 686:285-1116]
ZHLZ.comp58027_c2_seq20 len=996 path=[308:0-150 29379:151-151 29380:152-172 29468:173-209 29505:210-210 29506:211-284 29641:285-285 17467:286-303 29709:304-304 29710:305-322 4031:323-407 29900:408-408 18364:409-454 18410:455-515 18471:516-523 4124:524-627 21228:628-660 21261:661-798 30637:799-931 21532:932-995]
ZHLZ.comp58027_c2_seq23 len=909 path=[308:0-150 29379:151-151 29380:152-172 29468:173-209 29505:210-210 29506:211-284 29641:285-285 17467:286-303 29709:304-304 29710:305-322 29728:323-329 29735:330-343 4031:344-428 29900:429-429 4117:430-436 4124:437-540 21228:541-573 21261:574-711 30637:712-844 21532:845-908]
ZHLZ.comp58027_c2_seq24 len=906 path=[308:0-150 29379:151-151 29380:152-172 29468:173-209 29505:210-210 29506:211-284 29641:285-285 17467:286-303 29709:304-304 29710:305-322 29728:323-329 29735:330-343 4031:344-428 29900:429-429 18364:430-475 18410:476-536 18471:537-544 4124:545-648 4228:649-671 4251:672-695 4275:696-700 4280:701-770 4350:771-780 30128:781-800 23522:801-859 4439:860-905]
ZHLZ.comp58027_c2_seq25 len=888 path=[308:0-150 29379:151-151 29380:152-172 29468:173-209 29505:210-210 29506:211-284 29641:285-285 17467:286-303 29709:304-304 29710:305-322 4031:323-407 18471:408-415 4124:416-519 21228:520-552 21261:553-690 30637:691-823 21532:824-887]
ZHLZ.comp58027_c2_seq26 len=885 path=[308:0-150 29379:151-151 29380:152-172 29468:173-209 29505:210-210 29506:211-284 29641:285-285 17467:286-303 29709:304-304 29710:305-322 4031:323-407 29900:408-408 18364:409-454 18410:455-515 18471:516-523 4124:524-627 4228:628-650 4251:651-674 4275:675-679 4280:680-749 4350:750-759 30128:760-779 23522:780-838 4439:839-884]
ZHLZ.comp58027_c2_seq31 len=798 path=[308:0-150 29379:151-151 29380:152-172 29468:173-209 29505:210-210 29506:211-284 29641:285-285 17467:286-303 29709:304-304 29710:305-322 29728:323-329 29735:330-343 4031:344-428 29900:429-429 4117:430-436 4124:437-540 4228:541-563 4251:564-587 4275:588-592 4280:593-662 4350:663-672 30128:673-692 23522:693-751 4439:752-797]
ZHLZ.comp58027_c2_seq32 len=798 path=[308:0-150 29379:151-151 29380:152-172 29468:173-209 29505:210-210 29506:211-284 29641:285-285 29642:286-304 2494:305-357 2547:358-371 2561:372-468 2658:469-487 2677:488-757 30190:758-771 2961:772-797]
ZHLZ.comp58027_c2_seq33 len=777 path=[308:0-150 29379:151-151 29380:152-172 29468:173-209 29505:210-210 29506:211-284 29641:285-285 17467:286-303 29709:304-304 29710:305-322 4031:323-407 18471:408-415 4124:416-519 4228:520-542 4251:543-566 4275:567-571 4280:572-641 4350:642-651 30128:652-671 23522:672-730 4439:731-776]
ZHLZ.comp58360_c1_seq1 len=592 path=[8668:0-392 19744:393-394 9061:395-423 9090:424-464 9131:465-591]
ZHLZ.comp58360_c3_seq10 len=374 path=[6486:0-227 6714:228-228 20763:229-231 6718:232-257 6920:258-335 6998:336-373]
ZHLZ.comp58360_c3_seq11 len=364 path=[6486:0-227 6714:228-228 20763:229-231 6718:232-257 6744:258-363]
ZHLZ.comp58442_c6_seq1 len=941 path=[7389:0-940]
ZHLZ.comp58618_c0_seq1 len=1059 path=[1037:0-135 1173:136-190 1228:191-209 1247:210-268 1306:269-293 1331:294-388 4718:389-392 4722:393-407 1445:408-437 1475:438-473 4757:474-524 4786:525-560 4810:561-581 1619:582-602 4817:603-753 2614:754-774 4928:775-785 1823:786-908 1946:909-1058]
ZHLZ.comp58618_c0_seq3 len=993 path=[1037:0-135 1173:136-190 1228:191-209 1247:210-268 1306:269-293 1331:294-388 4718:389-392 4722:393-407 4757:408-458 4786:459-494 4810:495-515 1619:516-536 4817:537-687 2614:688-708 4928:709-719 1823:720-842 1946:843-992]
ZHLZ.comp59230_c1_seq3 len=1053 path=[1:0-106 14047:107-115 117:116-132 134:133-150 152:151-197 14131:198-230 14164:231-233 235:234-247 249:248-268 14184:269-274 276:275-347 14240:348-394 14291:395-396 398:397-407 409:408-435 14349:436-448 14399:449-456 14410:457-457 14411:458-463 14417:464-464 4108:465-481 461:482-483 463:484-510 490:511-520 500:521-593 14562:594-598 14567:599-599 4641:600-607 586:608-644 14638:645-648 14642:649-654 9778:655-821 14926:822-825 14930:826-830 14935:831-845 9968:846-931 13920:932-944 10067:945-1052]
ZHLZ.comp59230_c1_seq4 len=1031 path=[1:0-106 14047:107-115 117:116-132 134:133-150 152:151-197 14131:198-230 14164:231-233 235:234-247 249:248-268 14184:269-274 276:275-347 14240:348-394 14291:395-396 398:397-407 409:408-435 14349:436-448 14399:449-456 14407:457-459 461:460-461 463:462-488 490:489-498 500:499-571 14562:572-576 14567:577-577 4641:578-585 586:586-622 14638:623-626 14642:627-632 9778:633-799 14926:800-803 14930:804-808 14935:809-823 9968:824-909 13920:910-922 10067:923-1030]
ZHLZ.comp83616_c0_seq1 len=1188 path=[1:0-1187]
ZHLZ.comp151160_c0_seq1 len=808 path=[786:0-807]
ZHLZ.comp183085_c0_seq1 len=236 path=[214:0-235]
