# Supplementary material for: Digital Gene Expression Analysis Based on De Novo Transcriptome Assembly Reveals New Genes Associated with Floral Organ Differentiation of the Orchid Plant Cymbidium ensifolium
Source: PLoS One. 2015 Nov 18;10(11):e0142434. doi: 10.1371/journal.pone.0142434 (PMC4651537; doi:10.1371/journal.pone.0142434)
Supplement: S5 Table — (TXT) [file pone.0142434.s008.txt]

Table S5. CONSTANS-like unigenes

ZHLZ.comp43328_c0_seq1 len=2195 path=[3949:0-217 2011:218-512 4408:513-527 2306:528-667 4478:668-668 2446:669-2194]
ZHLZ.comp56744_c0_seq1 len=2173 path=[1:0-401 10990:402-402 403:403-1047 9652:1048-1080 11157:1081-1083 1051:1084-2172]
ZHLZ.comp56744_c0_seq2 len=2140 path=[1:0-401 10990:402-402 403:403-1047 11157:1048-1050 1051:1051-2139]
ZHLZ.comp34554_c0_seq1 len=3023 path=[3001:0-262 3264:263-3022]
ZHLZ.comp44679_c0_seq1 len=1619 path=[1:0-1618]
ZHLZ.comp35732_c0_seq1 len=1434 path=[1412:0-1433]
ZHLZ.comp37213_c1_seq1 len=1096 path=[2460:0-1095]
ZHLZ.comp53899_c1_seq2 len=1142 path=[2324:0-167 2492:168-264 2589:265-278 2603:279-333 2658:334-453 2778:454-1141]
ZHLZ.comp51149_c0_seq1 len=1376 path=[1:0-578 580:579-662 664:663-1375]
ZHLZ.comp53899_c1_seq1 len=1240 path=[2324:0-167 2492:168-264 2589:265-278 2603:279-333 2658:334-453 3631:454-551 2778:552-1239]
ZHLZ.comp51149_c0_seq2 len=1292 path=[1:0-578 664:579-1291]
ZHLZ.comp48576_c0_seq1 len=1728 path=[1643:0-343 3449:344-431 1987:432-1727]
ZHLZ.comp44284_c0_seq1 len=1004 path=[982:0-1003]
ZHLZ.comp26745_c0_seq1 len=1424 path=[1:0-1423]
ZHLZ.comp48576_c0_seq2 len=1640 path=[1643:0-343 1987:344-1639]
ZHLZ.comp39123_c0_seq1 len=420 path=[1:0-419]
ZHLZ.comp37380_c0_seq1 len=1334 path=[1:0-1254 3309:1255-1260 1262:1261-1333]
ZHLZ.comp47321_c0_seq1 len=1094 path=[1:0-822 2540:823-823 824:824-847 2609:848-848 849:849-1093]
ZHLZ.comp56744_c0_seq3 len=1498 path=[1:0-401 10990:402-402 403:403-1047 9652:1048-1080 11157:1081-1083 9688:1084-1497]
ZHLZ.comp466293_c0_seq1 len=314 path=[292:0-313]
ZHLZ.comp55126_c1_seq8 len=1256 path=[1:0-344 369:345-550 575:551-551 576:552-633 658:634-696 721:697-837 862:838-881 906:882-884 909:885-1002 1027:1003-1005 1030:1006-1255]
ZHLZ.comp55126_c1_seq6 len=1279 path=[1:0-344 346:345-367 369:368-573 575:574-574 576:575-656 658:657-719 721:720-860 862:861-904 906:905-907 909:908-1025 1027:1026-1028 1030:1029-1278]
ZHLZ.comp33639_c0_seq1 len=873 path=[851:0-872]
ZHLZ.comp59285_c0_seq1 len=764 path=[3690:0-448 4139:449-464 4155:465-650 4341:651-657 4348:658-701 20179:702-702 20180:703-707 4397:708-712 4402:713-763]
ZHLZ.comp55231_c0_seq4 len=1388 path=[1:0-395 3020:396-396 397:397-709 710:710-714 715:715-1041 2964:1042-1042 1221:1043-1193 3232:1194-1387]
ZHLZ.comp26947_c0_seq1 len=580 path=[1:0-579]
ZHLZ.comp55231_c0_seq3 len=1436 path=[1:0-395 3020:396-396 397:397-709 710:710-714 715:715-1041 4116:1042-1042 1043:1043-1090 1221:1091-1241 3232:1242-1435]
ZHLZ.comp55231_c0_seq2 len=1566 path=[1:0-395 3020:396-396 397:397-709 710:710-714 715:715-1041 4116:1042-1042 1043:1043-1090 1091:1091-1220 1221:1221-1371 3232:1372-1565]
ZHLZ.comp55231_c0_seq1 len=1663 path=[1:0-395 3020:396-396 397:397-709 710:710-714 715:715-1041 4116:1042-1042 1043:1043-1090 1091:1091-1220 3467:1221-1316 2964:1317-1317 1221:1318-1468 3232:1469-1662]
ZHLZ.comp55126_c1_seq4 len=1337 path=[1:0-344 369:345-550 575:551-551 576:552-633 658:634-696 721:697-837 2630:838-918 862:919-962 906:963-965 909:966-1083 1027:1084-1086 1030:1087-1336]
ZHLZ.comp55126_c1_seq3 len=1360 path=[1:0-344 346:345-367 369:368-573 575:574-574 576:575-656 658:657-719 721:720-860 2630:861-941 862:942-985 906:986-988 909:989-1106 1027:1107-1109 1030:1110-1359]
ZHLZ.comp26637_c0_seq1 len=1346 path=[1432:0-1345]
ZHLZ.comp37213_c2_seq1 len=316 path=[3533:0-315]
ZHLZ.comp59285_c2_seq8 len=650 path=[12989:0-68 13174:69-192 13298:193-411 14488:412-562 14639:563-574 14651:575-649]
ZHLZ.comp59285_c2_seq6 len=849 path=[12906:0-82 12989:83-151 13058:152-267 13174:268-391 13298:392-610 14488:611-761 14639:762-773 14651:774-848]
ZHLZ.comp59285_c2_seq4 len=957 path=[12906:0-82 12989:83-151 13058:152-267 13174:268-391 15377:392-419 15405:420-499 13298:500-718 14488:719-869 14639:870-881 14651:882-956]
ZHLZ.comp37866_c0_seq1 len=1428 path=[1405:0-1098 2826:1099-1099 2504:1100-1115 2520:1116-1427]
ZHLZ.comp54853_c0_seq1 len=986 path=[2149:0-24 985:25-81 1042:82-122 1083:123-985]
ZHLZ.comp55126_c1_seq10 len=1182 path=[1:0-344 369:345-550 2831:551-551 658:552-614 6481:615-621 6488:622-622 721:623-763 862:764-807 906:808-810 909:811-928 1027:929-931 1030:932-1181]
ZHLZ.comp55126_c1_seq9 len=1205 path=[1:0-344 346:345-367 369:368-573 2831:574-574 658:575-637 6481:638-644 6488:645-645 721:646-786 862:787-830 906:831-833 909:834-951 1027:952-954 1030:955-1204]
ZHLZ.comp51441_c0_seq2 len=903 path=[5297:0-852 5148:853-857 6154:858-902]
ZHLZ.comp55126_c1_seq7 len=1263 path=[1:0-344 369:345-550 2831:551-551 658:552-614 6481:615-621 6488:622-622 721:623-763 2630:764-844 862:845-888 906:889-891 909:892-1009 1027:1010-1012 1030:1013-1262]
ZHLZ.comp55126_c1_seq5 len=1286 path=[1:0-344 346:345-367 369:368-573 2831:574-574 658:575-637 6481:638-644 6488:645-645 721:646-786 2630:787-867 862:868-911 906:912-914 909:915-1032 1027:1033-1035 1030:1036-1285]
ZHLZ.comp32988_c0_seq1 len=319 path=[703:0-318]
ZHLZ.comp26842_c0_seq1 len=1138 path=[1116:0-1137]
ZHLZ.comp49963_c0_seq1 len=658 path=[25:0-283 309:284-286 312:287-657]
ZHLZ.comp53899_c0_seq1 len=601 path=[25:0-600]
ZHLZ.comp49650_c0_seq1 len=1840 path=[1815:0-1515 3331:1516-1522 3338:1523-1547 3363:1548-1615 3758:1616-1618 3431:1619-1839]
ZHLZ.comp37380_c0_seq3 len=307 path=[1594:0-227 3309:228-233 1828:234-306]
ZHLZ.comp27718_c0_seq1 len=492 path=[1:0-491]
ZHLZ.comp54801_c1_seq2 len=2034 path=[6375:0-602 689:603-707 11225:708-2033]
ZHLZ.comp55126_c0_seq2 len=918 path=[4312:0-393 4706:394-585 7132:586-588 5001:589-917]
ZHLZ.comp55126_c0_seq1 len=1018 path=[4312:0-393 4706:394-585 7132:586-588 4901:589-687 5000:688-688 5001:689-1017]
ZHLZ.comp58127_c0_seq1 len=218 path=[3847:0-217]
ZHLZ.comp55126_c1_seq2 len=1488 path=[3084:0-232 576:233-314 5890:315-577 6744:578-578 6153:579-786 6361:787-787 6362:788-856 2831:857-857 658:858-920 6481:921-927 6488:928-928 721:929-1069 862:1070-1113 906:1114-1116 909:1117-1234 1027:1235-1237 1030:1238-1487]
ZHLZ.comp27718_c1_seq1 len=605 path=[1521:0-604]
ZHLZ.comp37213_c0_seq1 len=717 path=[1:0-298 4135:299-299 300:300-716]
ZHLZ.comp55126_c1_seq11 len=692 path=[7211:0-19 6942:20-124 6481:125-131 6488:132-132 721:133-273 862:274-317 906:318-320 909:321-438 1027:439-441 1030:442-691]
ZHLZ.comp55126_c1_seq1 len=1569 path=[3084:0-232 576:233-314 5890:315-577 6744:578-578 6153:579-786 6361:787-787 6362:788-856 2831:857-857 658:858-920 6481:921-927 6488:928-928 721:929-1069 2630:1070-1150 862:1151-1194 906:1195-1197 909:1198-1315 1027:1316-1318 1030:1319-1568]
ZHLZ.comp29034_c0_seq1 len=669 path=[1:0-668]
ZHLZ.comp35007_c0_seq1 len=1150 path=[1125:0-724 2272:725-727 1850:728-1149]
