# Supplementary material for: Digital Gene Expression Analysis Based on De Novo Transcriptome Assembly Reveals New Genes Associated with Floral Organ Differentiation of the Orchid Plant Cymbidium ensifolium
Source: PLoS One. 2015 Nov 18;10(11):e0142434. doi: 10.1371/journal.pone.0142434 (PMC4651537; doi:10.1371/journal.pone.0142434)
Supplement: S6 Table — (XLS) [file pone.0142434.s009.xls]

## Sheet: Sheet1
Table S6. Gene set enrichment analysis by GO
molecular_function.sta		biological_process.stat		cellular_component.stat
structural constituent of ribosome	78	ribosome biogenesis	77	cytoplasmic membrane-bounded vesicle	86
ATP binding	48	translation	70	integral to membrane	66
hydrolase activity	34	oxidation-reduction process	54	ribosome	65
metal ion binding	31	starch metabolic process	24	plasma membrane	61
zinc ion binding	22	regulation of transcription, DNA-dependent	23	membrane	60
protein binding	22	sucrose metabolic process	23	mitochondrion	42
oxidoreductase activity	21	electron transport	22	chloroplast	37
sequence-specific DNA binding transcription factor activity	20	transmembrane transport	21	nucleus	35
heme binding	18	pollen tube growth	20	cytosol	32
iron ion binding	16	proton transport	18	cytoplasm	27
GTP binding	15	fatty acid biosynthetic process	17	apoplast	27
electron carrier activity	15	serine family amino acid metabolic process	17	plastid	26
DNA binding	15	response to cold	17	cell wall	24
transferase activity	14	metabolic process	15	extracellular region	24
copper ion binding	14	response to salt stress	14	plant-type cell wall	20
GTPase activity	13	protein phosphorylation	14	transcription factor complex	19
protein serine/threonine kinase activity	12	ATP synthesis coupled proton transport	13	microtubule associated complex	16
nucleotide binding	11	glycolysis	13	chloroplast stroma	16
cytochrome-c oxidase activity	11	response to cadmium ion	13	chloroplast envelope	15
RNA binding	10	response to karrikin	12	Golgi apparatus	15
translation elongation factor activity	10	GTP catabolic process	12	endoplasmic reticulum	14
nucleic acid binding	10	acyl-carrier-protein biosynthetic process	12	plasmodesma	14
binding	10	response to abscisic acid stimulus	12	mitochondrial inner membrane	13
monooxygenase activity	9	gluconeogenesis	12	cytosolic small ribosomal subunit	13
hydrolase activity, hydrolyzing O-glycosyl compounds	9	mitochondrial electron transport, cytochrome c to oxygen	11	vacuole	12
sequence-specific DNA binding	8	mitotic spindle elongation	10	lipid particle	11
UDP-glucosyltransferase activity	8	response to oxidative stress	10	cytosolic large ribosomal subunit	11
calcium ion binding	8	response to water deprivation	10	respiratory chain complex IV	10
transferase activity, transferring acyl groups other than amino-acyl groups	8	plant-type cell wall modification	10	integral to plasma membrane	9
oxidoreductase activity, acting on paired donors, with incorporation or reduction of molecular oxygen	8	regulation of translational elongation	9	peroxisome	8
transferase activity, transferring glycosyl groups	8	oxidative phosphorylation	9	microtubule	7
proton-transporting ATPase activity, rotational mechanism	7	response to sucrose stimulus	8	chloroplast thylakoid membrane	7
magnesium ion binding	7	ATP hydrolysis coupled proton transport	8	trans-Golgi network	5
xyloglucan:xyloglucosyl transferase activity	7	cation transport	8	intracellular membrane-bounded organelle	5
proton-transporting ATP synthase activity, rotational mechanism	7	ATP catabolic process	8	endosome	5
kinase activity	7	response to stress	8	proton-transporting ATP synthase complex, catalytic core F(1)	5
peroxidase activity	7	jasmonic acid biosynthetic process	8	nucleolus	5
hydrolase activity, acting on glycosyl bonds	7	root hair elongation	8	tubulin complex	5
mRNA binding	6	pentose-phosphate shunt	8	small ribosomal subunit	4
transporter activity	6	transport	8	anchored to plasma membrane	4
2-alkenal reductase [NAD(P)] activity	6	proteolysis	8	proton-transporting ATP synthase complex, coupling factor F(o)	4
structural constituent of cytoskeleton	6	carbohydrate transport	8	chromatin	4
hydrogen ion transmembrane transporter activity	6	phosphorylation	7	eukaryotic translation elongation factor 1 complex	4
sesquiterpene synthase activity	6	regulation of GTPase activity	7	anchored to membrane	4
oxidoreductase activity, acting on paired donors, with incorporation or reduction of molecular oxygen, 2-oxoglutarate as one donor, and incorporation of one atom each of oxygen into both donors	6	translational elongation	7	cytoplasmic part	4
protein dimerization activity	6	cellular glucan metabolic process	7	CCAAT-binding factor complex	3
protein kinase activity	5	glycerolipid metabolic process	7	apical plasma membrane	3
lyase activity	5	anthocyanin accumulation in tissues in response to UV light	7	large ribosomal subunit	3
translation initiation factor activity	5	response to auxin stimulus	7	vacuolar membrane	3
protein heterodimerization activity	5	pollen development	7	mitochondrial proton-transporting ATP synthase complex, coupling factor F(o)	3
transketolase activity	5	response to hypoxia	7	chloroplast thylakoid	3
sugar transmembrane transporter activity	5	nucleotide metabolic process	6	beta-galactosidase complex	3
rRNA binding	5	cellulose biosynthetic process	6	myosin VI complex	2
cellulose synthase (UDP-forming) activity	5	coumarin biosynthetic process	6	nucleoplasm	2
actin binding	5	carbon utilization	6	myosin V complex	2
thiamine pyrophosphate binding	4	lignin biosynthetic process	6	polytene chromosome	2
catalytic activity	4	protein folding	6	rhabdomere	2
ATP-dependent helicase activity	4	response to abiotic stimulus	6	calcium- and calmodulin-dependent protein kinase complex	2
enzyme inhibitor activity	4	sesquiterpene biosynthetic process	6	postsynaptic membrane	2
pectate lyase activity	4	multidimensional cell growth	6	pollen tube	2
pectinesterase activity	4	galactose metabolic process	6	mitochondrial proton-transporting ATP synthase complex	2
carbohydrate binding	4	aerobic respiration	6	midbody	2
calmodulin binding	4	response to light stimulus	6	intracellular	2
transferase activity, transferring phosphorus-containing groups	4	phosphate ion transport	6	phragmoplast	2
coenzyme binding	4	lipid metabolic process	6	mitochondrial proton-transporting ATP synthase complex, catalytic core F(1)	2
chromatin binding	3	unidimensional cell growth	6	centriole	2
ferroxidase activity	3	hyperosmotic salinity response	6	external side of plasma membrane	2
beta-galactosidase activity	3	response to wounding	6	PSII associated light-harvesting complex II	2
DNA-(apurinic or apyrimidinic site) lyase activity	3	electron transport chain	6	nucleosome	2
structural constituent of cell wall	3	cuticle development	5	spindle	2
NADH dehydrogenase (ubiquinone) activity	3	signal transduction	5	axon	2
inorganic phosphate transmembrane transporter activity	3	cell wall modification	5	actin cytoskeleton	2
fatty-acyl-CoA synthase activity	3	UDP-glucose metabolic process	5	presynaptic active zone	2
sucrose:hydrogen symporter activity	3	protein polymerization	5	spindle pole	2
cysteine-type peptidase activity	3	cell proliferation	5	respiratory chain	2
acetate-CoA ligase activity	3	sucrose transport	5	dendrite	2
secondary active sulfate transmembrane transporter activity	3	iron ion transport	5	photosystem II	2
phosphate ion transmembrane-transporting ATPase activity	3	jasmonic acid mediated signaling pathway	5	cell periphery	2
transferase activity, transferring acyl groups	3	defense response to fungus	5	fatty acid synthase complex	2
glycerophosphodiester phosphodiesterase activity	3	response to UV-B	5	centrosome	2
antiporter activity	3	polysaccharide biosynthetic process	5	histone acetyltransferase complex	1
pyruvate decarboxylase activity	3	plant-type cell wall organization	5	ATP-binding cassette (ABC) transporter complex	1
oxidoreductase activity, acting on paired donors, with oxidation of a pair of donors resulting in the reduction of molecular oxygen to two molecules of water	3	cellular process	5	mitochondrial nucleoid	1
Rho guanyl-nucleotide exchange factor activity	3	regulation of translational initiation	5	acetyl-CoA carboxylase complex	1
ferric iron binding	3	protein targeting to membrane	5	sarcoplasmic reticulum	1
lipid binding	3	cysteine biosynthetic process	5	etioplast	1
hydrogen-exporting ATPase activity, phosphorylative mechanism	3	cell tip growth	5	spherical high-density lipoprotein particle	1
calmodulin-dependent protein kinase activity	3	isopentenyl diphosphate biosynthetic process, mevalonate-independent pathway	5	Cajal body	1
L-ascorbate oxidase activity	3	pollen germination	5	mitochondrial respiratory chain complex I	1
identical protein binding	3	negative regulation of catalytic activity	5	central vacuole	1
isomerase activity	3	ubiquinone biosynthetic process	5	mitochondrial respiratory chain complex III	1
acid phosphatase activity	2	regulation of plant-type hypersensitive response	5	MHC class I protein complex	1
Ras GTPase binding	2	regulation of hormone levels	4	positive transcription elongation factor complex b	1
transferase activity, transferring hexosyl groups	2	centrosome duplication	4	fatty acid elongase complex	1
3-oxoacyl-[acyl-carrier-protein] synthase activity	2	cell wall biogenesis	4	nitrate reductase complex	1
myosin VI head/neck binding	2	chlorophyll metabolic process	4	exine	1
unfolded protein binding	2	response to nematode	4	succinate-CoA ligase complex	1
chitin binding	2	wax biosynthetic process	4	pyruvate dehydrogenase complex	1
5S rRNA binding	2	regulation of pH	4	precatalytic spliceosome	1
beta-fructofuranosidase activity	2	biosynthetic process	4	astral microtubule	1
4-coumarate-CoA ligase activity	2	transcription, DNA-dependent	4	Cul4-RING ubiquitin ligase complex	1
tryptophan synthase activity	2	embryo development ending in seed dormancy	4	heterotrimeric G-protein complex	1
microtubule binding	2	pectin catabolic process	4	Ino80 complex	1
non-membrane spanning protein tyrosine kinase activity	2	very long-chain fatty acid metabolic process	4	mitochondrial respiratory chain complex IV	1
alpha,alpha-trehalose-phosphate synthase (UDP-forming) activity	2	monoterpene biosynthetic process	4	kinesin complex	1
xylan 1,4-beta-xylosidase activity	2	methylation	4	photosystem II reaction center	1
protein domain specific binding	2	actin filament-based movement	4	thylakoid	1
mannan synthase activity	2	steroid biosynthetic process	4	omega speckle	1
glutathione transferase activity	2	galactolipid biosynthetic process	4	mitochondrial large ribosomal subunit	1
methyltransferase activity	2	auxin polar transport	4	lysosome	1
ATPase activity, coupled to transmembrane movement of substances	2	response to heat	4	plastoglobule	1
oxidoreductase activity, acting on single donors with incorporation of molecular oxygen, incorporation of two atoms of oxygen	2	brassinosteroid biosynthetic process	4	protein complex	1
monosaccharide transmembrane transporter activity	2	unsaturated fatty acid biosynthetic process	4	actin filament	1
omega-3 fatty acid desaturase activity	2	response to high light intensity	4	cell surface	1
ligase activity	2	terpenoid biosynthetic process	4	Barr body	1
protein disulfide oxidoreductase activity	2	tyrosine metabolic process	4	protein serine/threonine phosphatase complex	1
transcription factor binding	2	systemic acquired resistance, salicylic acid mediated signaling pathway	4	nuclear envelope	1
serine-type endopeptidase activity	2	chlorophyll biosynthetic process	4	ribonucleoprotein complex	1
phospholipid binding	2	response to bacterium	4	protein storage vacuole	1
protein kinase binding	2	lateral inhibition	4	endoplasmic reticulum lumen	1
peptidyl-prolyl cis-trans isomerase activity	2	drug transmembrane transport	4	dense fibrillar component	1
carbon-nitrogen ligase activity, with glutamine as amido-N-donor	2	cell wall organization	4	translation release factor complex	1
symporter activity	2	cellular response to phosphate starvation	4	intracellular ferritin complex	1
amino acid transmembrane transporter activity	2	flower development	4	cytoskeleton	1
cellulase activity	2	flavonoid biosynthetic process	4	Z disc	1
oxidoreductase activity, acting on paired donors, with incorporation or reduction of molecular oxygen, NAD(P)H as one donor, and incorporation of one atom of oxygen	2	syncytium formation	4	intracellular part	1
quercetin 3-O-glucosyltransferase activity	2	response to fructose stimulus	4	catalytic step 2 spliceosome	1
aldehyde dehydrogenase [NAD(P)+] activity	2	regulation of pollen tube growth	3	nuclear cyclin-dependent protein kinase holoenzyme complex	1
hydrolase activity, acting on ester bonds	2	sulfate transport	3	polytene chromosome puff	1
myosin V binding	2	response to red light	3	small nucleolar ribonucleoprotein complex	1
ubiquitin-protein ligase activity	2	protein transport	3	endocytic vesicle	1
manganese ion binding	2	cellular amino acid biosynthetic process	3	chloroplast ribulose bisphosphate carboxylase complex	1
caffeoyl-CoA O-methyltransferase activity	2	plant-type cell wall biogenesis	3	longitudinal side of cell surface	1
xenobiotic-transporting ATPase activity	2	starch biosynthetic process	3	cytosolic ribosome	1
peptidase activity	2	glycerol metabolic process	3	late endosome	1
indole-3-glycerol-phosphate lyase activity	2	defense response to bacterium	3	monolayer-surrounded lipid storage body	1
endonuclease activity	2	pattern specification process	3	ruffle membrane	1
4 iron, 4 sulfur cluster binding	2	phospholipid catabolic process	3	clathrin coat	1
iron-sulfur cluster binding	2	rRNA processing	3	citrate lyase complex	1
sucrose transmembrane transporter activity	2	cellular iron ion homeostasis	3	cortical microtubule, transverse to long axis	1
Ras guanyl-nucleotide exchange factor activity	2	base-excision repair	3	small nuclear ribonucleoprotein complex	1
beta-glucosidase activity	2	mitotic spindle organization	3	fusome	1
drug transmembrane transporter activity	2	response to far red light	3	RNA-directed RNA polymerase complex	1
substrate-specific transmembrane transporter activity	1	water transport	3	voltage-gated potassium channel complex	1
beta-1,3-galactosyltransferase activity	1	reductive pentose-phosphate cycle	3	plastid stroma	1
inositol trisphosphate phosphatase activity	1	abscisic acid mediated signaling pathway	3	M band	1
tricaffeoyl spermidine:S-adenosyl-L-methionine O-methyltransferase activity	1	acetate metabolic process	3	condensed nuclear chromosome outer kinetochore	1
serine-type peptidase activity	1	muscle cell cellular homeostasis	3	vesicle membrane	1
farnesyltranstransferase activity	1	purine nucleobase metabolic process	3	very-low-density lipoprotein particle	1
hydrolase activity, acting on acid anhydrides	1	N-terminal protein myristoylation	3	extracellular space	1
mannitol transmembrane transporter activity	1	carotenoid biosynthetic process	3	Golgi stack	1
enzyme binding	1	glycosphingolipid metabolic process	3	plant-type vacuole membrane	1
monovalent cation:hydrogen antiporter activity	1	MAPK cascade	3
histone acetyltransferase activity	1	positive regulation of cell size	3
cobalt ion binding	1	oligopeptide transport	3
UDP-glucose transmembrane transporter activity	1	mitochondrial electron transport, NADH to ubiquinone	3
acetyl-CoA carboxylase activity	1	endoplasmic reticulum unfolded protein response	3
ubiquinol-cytochrome-c reductase activity	1	response to endoplasmic reticulum stress	3
o-succinylbenzoate-CoA ligase activity	1	glyoxylate cycle	3
lipid transporter activity	1	cellular response to organic substance	3
inositol-polyphosphate 5-phosphatase activity	1	response to hormone stimulus	3
glucuronosyl-N-acetylglucosaminyl-proteoglycan 4-alpha-N-acetylglucosaminyltransferase activity	1	L-ascorbic acid metabolic process	3
glycerol-3-phosphate 2-O-acyltransferase activity	1	cellular component organization	3
calcium-dependent phospholipid binding	1	response to fungus	3
carotene 7,8-desaturase activity	1	carbohydrate metabolic process	3
glucan endo-1,3-beta-glucanase activity, C-3 substituted reducing group	1	lipid transport	3
L-isoleucine transaminase activity	1	glycosaminoglycan catabolic process	3
protein kinase A binding	1	response to glucose stimulus	3
citrate hydro-lyase (cis-aconitate-forming) activity	1	vegetative to reproductive phase transition of meristem	3
galactinol-raffinose galactosyltransferase activity	1	sodium ion transport	3
fatty acid elongase activity	1	polysaccharide catabolic process	3
beta-amyloid binding	1	aerobic electron transport chain	3
high-density lipoprotein particle receptor binding	1	neurogenesis	3
phospholipid-translocating ATPase activity	1	determination of adult lifespan	3
water channel activity	1	photosynthesis, light reaction	3
RNA-directed RNA polymerase activity	1	response to osmotic stress	3
clathrin binding	1	response to brassinosteroid stimulus	3
transition metal ion binding	1	pollen tube development	3
acyl-[acyl-carrier-protein] desaturase activity	1	cellular response to sulfate starvation	3
beta-lactamase activity	1	regulation of cell size	3
microtubule motor activity	1	systemic acquired resistance	3
glyceraldehyde-3-phosphate dehydrogenase (NAD+) (phosphorylating) activity	1	response to hydrogen peroxide	3
cholesterol transporter activity	1	leaf development	3
protein homodimerization activity	1	fruit ripening	2
taurine-transporting ATPase activity	1	cell-cell signaling	2
aldehyde decarbonylase activity	1	lipid biosynthetic process	2
phosphatidylcholine-sterol O-acyltransferase activator activity	1	synaptic transmission	2
galactinol-sucrose galactosyltransferase activity	1	root development	2
L-leucine transaminase activity	1	abscisic acid biosynthetic process	2
molybdenum ion binding	1	mitotic spindle assembly checkpoint	2
NADPH binding	1	leucine catabolic process	2
catechol oxidase activity	1	respiratory electron transport chain	2
nucleoside diphosphate kinase activity	1	neuromuscular junction development	2
TBP-class protein binding	1	nuclear-transcribed mRNA catabolic process, nonsense-mediated decay	2
(+)-abscisic acid 8-hydroxylase activity	1	defense response	2
NADH dehydrogenase (quinone) activity	1	cellulose microfibril organization	2
trihydroxyferuloyl spermidine:S-adenosyl-L-methionine O-methyltransferase activity	1	nucleosome assembly	2
enoyl-CoA hydratase activity	1	negative regulation of defense response	2
NADP binding	1	inositol phosphate dephosphorylation	2
flavin adenine dinucleotide binding	1	tyrosine biosynthetic process	2
Ran GTPase binding	1	regulation of superoxide anion generation	2
flavonol 3-O-arabinosyltransferase activity	1	long-term memory	2
translation release factor activity	1	cell redox homeostasis	2
terpene synthase activity	1	rhabdomere development	2
cinnamyl-alcohol dehydrogenase activity	1	vesicle-mediated transport	2
protein binding involved in protein folding	1	phosphatidylinositol dephosphorylation	2
galactose transmembrane transporter activity	1	response to arsenic-containing substance	2
myo-inositol transmembrane transporter activity	1	seed germination	2
1-deoxy-D-xylulose-5-phosphate synthase activity	1	pyruvate metabolic process	2
phosphatidylinositol binding	1	inositol trisphosphate metabolic process	2
quinone binding	1	translational termination	2
mannitol dehydrogenase activity	1	regulation of meristem growth	2
fructose-2,6-bisphosphate 2-phosphatase activity	1	regulation of light-activated channel activity	2
myo-inositol:hydrogen symporter activity	1	protein peptidyl-prolyl isomerization	2
structural constituent of peritrophic membrane	1	cytoskeleton organization	2
farnesol dehydrogenase activity	1	fatty acid catabolic process	2
methyl jasmonate esterase activity	1	cell adhesion	2
dimethylallyltranstransferase activity	1	phagocytosis, engulfment	2
dihydrokaempferol 4-reductase activity	1	myo-inositol transport	2
high-density lipoprotein particle binding	1	amino acid import	2
ribosome binding	1	mannose metabolic process	2
histone binding	1	lipoate metabolic process	2
inositol-1,4,5-trisphosphate 5-phosphatase activity	1	regulation of filopodium assembly	2
serine O-acetyltransferase activity	1	positive regulation of NFAT protein import into nucleus	2
copper-exporting ATPase activity	1	xenobiotic catabolic process	2
ribulose-bisphosphate carboxylase activity	1	negative regulation of programmed cell death	2
alpha,alpha-trehalase activity	1	response to ethylene stimulus	2
electron transporter, transferring electrons within the cyclic electron transport pathway of photosynthesis activity	1	photoreceptor cell axon guidance	2
fructose-bisphosphate aldolase activity	1	jasmonic acid metabolic process	2
protein serine/threonine phosphatase activity	1	sensory perception of sound	2
NF-kappaB binding	1	male meiosis	2
isocitrate hydro-lyase (cis-aconitate-forming) activity	1	response to nitrate	2
L-valine transaminase activity	1	tryptophan biosynthetic process	2
mRNA 5-UTR binding	1	microtubule-based process	2
delta12-fatty acid dehydrogenase activity	1	selenate transport	2
galactosylxylosylprotein 3-beta-galactosyltransferase activity	1	chloroplast avoidance movement	2
cyclin-dependent protein serine/threonine kinase regulator activity	1	histidine metabolic process	2
amine transmembrane transporter activity	1	leaf morphogenesis	2
sphingolipid delta-8 desaturase activity	1	organ development	2
ARF guanyl-nucleotide exchange factor activity	1	glycine catabolic process	2
glucuronosyltransferase activity	1	aromatic amino acid family metabolic process	2
cation-transporting ATPase activity	1	anther development	2
carbonate dehydratase activity	1	riboflavin metabolic process	2
alpha-galactosidase activity	1	response to chitin	2
inositol oxygenase activity	1	L-phenylalanine biosynthetic process	2
oxidoreductase activity, acting on diphenols and related substances as donors, oxygen as acceptor	1	chloroplast accumulation movement	2
transaminase activity	1	positive regulation of multicellular organism growth	2
oxidoreductase activity, acting on a sulfur group of donors, disulfide as acceptor	1	chitin metabolic process	2
solute:hydrogen antiporter activity	1	kinetochore organization	2
ammonium transmembrane transporter activity	1	photorespiration	2
protein transporter activity	1	glutathione metabolic process	2
calcium-transporting ATPase activity	1	L-phenylalanine metabolic process	2
glucan endo-1,4-beta-glucanase activity, C-3 substituted reducing group	1	sulfur compound biosynthetic process	2
sodium:hydrogen antiporter activity	1	regulation of ovulation	2
intramolecular transferase activity, phosphotransferases	1	trehalose biosynthetic process	2
oxidoreductase activity, acting on the CH-OH group of donors, NAD or NADP as acceptor	1	basipetal auxin transport	2
amidophosphoribosyltransferase activity	1	xylan biosynthetic process	2
dihydrolipoyllysine-residue acetyltransferase activity	1	isoleucine catabolic process	2
1-acylglycerol-3-phosphate O-acyltransferase activity	1	translational initiation	2
double-stranded methylated DNA binding	1	photoprotection	2
arsenite transmembrane transporter activity	1	farnesyl diphosphate metabolic process	2
fatty acid transporter activity	1	regulation of cell shape	2
ATP-dependent RNA helicase activity	1	calcium ion transport	2
polygalacturonase activity	1	cellular metabolic process	2
ribonuclease H activity	1	cellular phosphate ion homeostasis	2
photoreceptor activity	1	centriole replication	2
serine-type carboxypeptidase activity	1	small GTPase mediated signal transduction	2
UDPsulfoquinovose synthase activity	1	glucuronoxylan metabolic process	2
succinate-CoA ligase (ADP-forming) activity	1	antimicrobial humoral response	2
mRNA methyltransferase activity	1	viral transcription	2
ATP:ADP antiporter activity	1	thylakoid membrane organization	2
D-ribose transmembrane transporter activity	1	hydrogen peroxide catabolic process	2
alcohol dehydrogenase (NAD) activity	1	detection of calcium ion	2
1-deoxy-D-xylulose-5-phosphate reductoisomerase activity	1	ATP synthesis coupled electron transport	2
fatty acid binding	1	regulation of protein dephosphorylation	2
nitrate reductase (NADH) activity	1	xanthophyll metabolic process	2
molybdopterin cofactor binding	1	response to desiccation	2
sugar:hydrogen symporter activity	1	regulation of hydrogen peroxide metabolic process	2
1-phosphatidylinositol binding	1	cellular aldehyde metabolic process	2
glucose-1-phosphate adenylyltransferase activity	1	response to blue light	2
trihydroxyferuloyl spermidine O-methyltransferase activity	1	phosphatidylcholine biosynthetic process	2
superoxide dismutase activity	1	regulation of response to DNA damage stimulus	2
O-methyltransferase activity	1	amino acid transport	2
sulfate adenylyltransferase (ATP) activity	1	oxidoreduction coenzyme metabolic process	2
acetyl CoA:(Z)-3-hexen-1-ol acetyltransferase activity	1	biological regulation	2
pyruvate dehydrogenase (acetyl-transferring) activity	1	cutin biosynthetic process	2
long-chain-alcohol oxidase activity	1	sulfur amino acid metabolic process	2
D-xylose transmembrane transporter activity	1	male courtship behavior	2
crotonoyl-[acyl-carrier-protein] hydratase activity	1	muscle attachment	2
glycylpeptide N-tetradecanoyltransferase activity	1	spermatid development	2
RNA-directed DNA polymerase activity	1	immune response	2
nutrient reservoir activity	1	sterol biosynthetic process	2
auxin efflux transmembrane transporter activity	1	acetyl-CoA metabolic process	2
Rho GDP-dissociation inhibitor activity	1	positive regulation of flavonoid biosynthetic process	2
ferrous iron binding	1	regulation of cellular process	2
protein tyrosine phosphatase activity	1	growth	2
hydroxymethylglutaryl-CoA synthase activity	1	glycerol ether metabolic process	2
salicin transmembrane transporter activity	1	ubiquitin-dependent protein catabolic process	2
protochlorophyllide reductase activity	1	cellular membrane fusion	2
double-stranded DNA binding	1	adaptation of rhodopsin mediated signaling	2
hydroquinone:oxygen oxidoreductase activity	1	SRP-dependent cotranslational protein targeting to membrane	2
arginine transmembrane transporter activity	1	regulation of alternative mRNA splicing, via spliceosome	2
UDP-glucuronate decarboxylase activity	1	protein ubiquitination	2
3-hydroxybutyryl-CoA epimerase activity	1	metarhodopsin inactivation	2
damaged DNA binding	1	xylan catabolic process	2
steroid 22-alpha hydroxylase activity	1	auxin efflux	2
4-hydroxy-3-methylbut-2-en-1-yl diphosphate synthase activity	1	salivary gland cell autophagic cell death	2
RNA helicase activity	1	post-embryonic development	2
oxidoreductase activity, acting on the CH-CH group of donors	1	D-xylose metabolic process	2
guanyl-nucleotide exchange factor activity	1	valine catabolic process	2
lactate transmembrane transporter activity	1	fructose metabolic process	2
methyl indole-3-acetate esterase activity	1	one-carbon metabolic process	2
plus-end-directed microtubule motor activity	1	response to mechanical stimulus	2
L-lysine transmembrane transporter activity	1	secondary metabolic process	2
inositol-1,3,4,5-tetrakisphosphate 5-phosphatase activity	1	leaf vascular tissue pattern formation	2
N-acetyltransferase activity	1	carpel development	2
cyclic nucleotide binding	1	sexual reproduction	2
chlorophyll binding	1	nitrate transport	2
heme-transporting ATPase activity	1	embryo development	2
starch binding	1	protein-chromophore linkage	2
(E,E)-geranyllinalool synthase activity	1	response to toxic substance	2
phosphorelay sensor kinase activity	1	actin filament depolymerization	2
potassium ion transmembrane transporter activity	1	vitamin metabolic process	2
polygalacturonase inhibitor activity	1	monosaccharide transport	2
cholesterol binding	1	tRNA processing	1
oligopeptide transporter activity	1	purine nucleobase biosynthetic process	1
voltage-gated potassium channel activity	1	synaptic vesicle endocytosis	1
phosphoethanolamine N-methyltransferase activity	1	positive regulation of transferase activity	1
phosphotransferase activity, alcohol group as acceptor	1	phosphorelay signal transduction system	1
caffeoyl CoA:S-adenosyl-L-methionine O-methyltransferase activity	1	taurine transport	1
cofactor binding	1	production of miRNAs involved in gene silencing by miRNA	1
NAD binding	1	specification of floral organ identity	1
organic phosphonate transmembrane-transporting ATPase activity	1	regulation of microtubule polymerization or depolymerization	1
MHC class I protein binding	1	response to low light intensity stimulus	1
ATP citrate synthase activity	1	response to zinc ion	1
L-glutamate transmembrane transporter activity	1	copper ion export	1
9-cis-epoxycarotenoid dioxygenase activity	1	transmembrane receptor protein serine/threonine kinase signaling pathway	1
dodecenoyl-CoA delta-isomerase activity	1	embryo development ending in birth or egg hatching	1
cation:cation antiporter activity	1	xylem development	1
actin filament binding	1	muscle cell differentiation	1
maltose:hydrogen symporter activity	1	DNA metabolic process	1
dihydrolipoyllysine-residue (2-methylpropanoyl)transferase activity	1	hydrogen peroxide transmembrane transport	1
protein tyrosine kinase activity	1	positive regulation of abscisic acid mediated signaling pathway	1
glucan endo-1,3-beta-D-glucosidase activity	1	regulation of ion transport	1
glucose transmembrane transporter activity	1	imaginal disc-derived wing morphogenesis	1
glycerol transmembrane transporter activity	1	lipid storage	1
6-phosphofructo-2-kinase activity	1	regulation of lipid metabolic process	1
3-hydroxyacyl-CoA dehydrogenase activity	1	superoxide metabolic process	1
ferulate 5-hydroxylase activity	1	cellular modified amino acid biosynthetic process	1
MAP kinase kinase kinase activity	1	regulation of DNA replication	1
signal transducer activity	1	positive regulation of hydrolase activity	1
ion binding	1	mitosis	1
cyclin-dependent protein serine/threonine kinase activity	1	phloem or xylem histogenesis	1
oxidoreductase activity, acting on CH-OH group of donors	1	iron-sulfur cluster assembly	1
DNA binding, bending	1	pigment biosynthetic process	1
oxidoreductase activity, acting on NAD(P)H	1	beta-lactam antibiotic catabolic process	1
cationic amino acid transmembrane transporter activity	1	regulation of response to osmotic stress	1
apolipoprotein A-I receptor binding	1	Golgi vesicle transport	1
trehalose-phosphatase activity	1	response to xenobiotic stimulus	1
phosphatase activity	1	amine transport	1
sorbitol transmembrane transporter activity	1	carotene biosynthetic process	1
poly(U) RNA binding	1	plant-type cell wall loosening	1
sulfotransferase activity	1	phosphatidylglycerol biosynthetic process	1
long-chain fatty acid-CoA ligase activity	1	oxylipin biosynthetic process	1
S-(hydroxymethyl)glutathione dehydrogenase activity	1	mitochondrial ATP synthesis coupled proton transport	1
		mRNA methylation	1
		root morphogenesis	1
		imaginal disc growth	1
		phosphoenolpyruvate-dependent sugar phosphotransferase system	1
		phospholipid homeostasis	1
		seed development	1
		cell cycle	1
		secondary cell wall biogenesis	1
		proximal/distal pattern formation	1
		positive regulation of DNA binding	1
		carpel morphogenesis	1
		branched-chain amino acid metabolic process	1
		microgametogenesis	1
		citrate metabolic process	1
		hydrogen peroxide biosynthetic process	1
		centrosome organization	1
		negative regulation of DNA repair	1
		chromatin silencing by small RNA	1
		detection of visible light	1
		flavonol biosynthetic process	1
		synaptic vesicle transport	1
		pollen maturation	1
		multicellular organismal process	1
		actin polymerization or depolymerization	1
		cellular ketone body metabolic process	1
		L-glutamate import	1
		reproductive structure development	1
		leaf senescence	1
		peptidyl-methionine modification	1
		response to temperature stimulus	1
		carotene catabolic process	1
		rRNA transcription	1
		virus induced gene silencing	1
		double-strand break repair	1
		negative regulation of cytokine secretion involved in immune response	1
		adrenal gland development	1
		organic phosphonate transport	1
		DNA replication initiation	1
		RNA-dependent DNA replication	1
		root hair cell tip growth	1
		isocitrate metabolic process	1
		secondary shoot formation	1
		body morphogenesis	1
		regulation of action potential	1
		positive regulation of respiratory burst	1
		protein targeting to vacuole	1
		response to antibiotic	1
		glyoxylate metabolic process	1
		translational frameshifting	1
		cytokinesis	1
		glucocorticoid metabolic process	1
		regulation of biological process	1
		chromosome organization	1
		acetyl-CoA biosynthetic process	1
		ADP transport	1
		pollen sperm cell differentiation	1
		sepal formation	1
		negative regulation of RNA polymerase II transcriptional preinitiation complex assembly	1
		polyamine catabolic process	1
		ARF protein signal transduction	1
		regulation of protein phosphorylation	1
		response to jasmonic acid stimulus	1
		negative regulation of interleukin-1 beta secretion	1
		potassium ion transport	1
		inositol metabolic process	1
		intra-Golgi vesicle-mediated transport	1
		trehalose metabolic process	1
		indeterminate inflorescence morphogenesis	1
		long-chain fatty acid metabolic process	1
		pollen exine formation	1
		cell differentiation	1
		choline biosynthetic process	1
		anther dehiscence	1
		microtubule nucleation	1
		lactate transmembrane transport	1
		negative regulation of hydrolase activity	1
		stomatal complex morphogenesis	1
		regulation of translational termination	1
		response to stimulus	1
		alcohol metabolic process	1
		negative regulation of RNA splicing	1
		protein autophosphorylation	1
		cellular response to cytokine stimulus	1
		protein dephosphorylation	1
		lysine catabolic process	1
		mushroom body development	1
		L-arginine import	1
		negative regulation of reductive pentose-phosphate cycle	1
		cellular response to abscisic acid stimulus	1
		histone H3-K14 acetylation	1
		microtubule-based movement	1
		isoprenoid biosynthetic process	1
		glutamine metabolic process	1
		post-embryonic root development	1
		regulation of protein stability	1
		root hair cell differentiation	1
		developmental process	1
		positive regulation of translational termination	1
		sperm individualization	1
		neuron remodeling	1
		activation of cysteine-type endopeptidase activity involved in apoptotic process	1
		protein glycosylation	1
		fatty acid metabolic process	1
		neurotransmitter secretion	1
		production of ta-siRNAs involved in RNA interference	1
		organophosphate metabolic process	1
		seed dormancy process	1
		regulation of embryonic development	1
		meiotic metaphase I plate congression	1
		nitrate assimilation	1
		Golgi organization	1
		DNA mediated transformation	1
		spermidine hydroxycinnamate conjugate biosynthetic process	1
		response to singlet oxygen	1
		cholesterol homeostasis	1
		UTP biosynthetic process	1
		myoblast differentiation	1
		inter-male aggressive behavior	1
		polarity specification of adaxial/abaxial axis	1
		regulation of Cdc42 protein signal transduction	1
		endothelial cell proliferation	1
		L-ascorbic acid biosynthetic process	1
		inositol catabolic process	1
		response to ozone	1
		root hair cell development	1
		histone H3-K23 acetylation	1
		cellular response to stimulus	1
		transmembrane receptor protein tyrosine kinase signaling pathway	1
		regulation of intestinal cholesterol absorption	1
		maltose metabolic process	1
		organ senescence	1
		anatomical structure development	1
		leucine biosynthetic process	1
		reverse cholesterol transport	1
		negative regulation of sister chromatid segregation	1
		glucose transport	1
		cellular response to high light intensity	1
		protein stabilization	1
		thiamine biosynthetic process	1
		clathrin coat assembly	1
		regulation of proton transport	1
		positive regulation of transcription, DNA-dependent	1
		chloroplast organization	1
		germ-line stem cell maintenance	1
		positive regulation of translational elongation	1
		galactose transport	1
		defense response, incompatible interaction	1
		acropetal auxin transport	1
		aldehyde catabolic process	1
		ion transport	1
		UDP-glucose transport	1
		cytokinesis by cell plate formation	1
		nuclear division	1
		DNA recombination	1
		response to DNA damage stimulus	1
		aminophospholipid transport	1
		multicellular organism reproduction	1
		photosynthesis	1
		cellular zinc ion homeostasis	1
		regulation of G2/M transition of mitotic cell cycle	1
		basic amino acid transport	1
		negative regulation of antimicrobial humoral response	1
		meristem determinacy	1
		regulation of organ morphogenesis	1
		auxin transport	1
		negative regulation of very-low-density lipoprotein particle remodeling	1
		response to symbiotic fungus	1
		ethylene biosynthetic process	1
		calcium ion homeostasis	1
		segment specification	1
		detoxification of copper ion	1
		chromatin remodeling	1
		RNA processing	1
		osteoblast differentiation	1
		negative regulation of abscisic acid mediated signaling pathway	1
		regulation of cell adhesion	1
		negative regulation of heterotypic cell-cell adhesion	1
		tryptophan metabolic process	1
		response to gibberellin stimulus	1
		cytoplasmic microtubule organization	1
		meiotic spindle assembly checkpoint	1
		glycerol transport	1
		response to other organism	1
		ribosomal small subunit assembly	1
		mitochondrial transport	1
		positive regulation of catalytic activity	1
		endosomal transport	1
		ammonium transport	1
		ER to Golgi vesicle-mediated transport	1
		toxin catabolic process	1
		macromolecule catabolic process	1
		mannitol transport	1
		hyperosmotic response	1
		auxin biosynthetic process	1
		cysteine metabolic process	1
		peptidyl-lysine modification to hypusine	1
		acetyl-CoA biosynthetic process from pyruvate	1
		flavonoid metabolic process	1
		synaptic growth at neuromuscular junction	1
		negative regulation of tumor necrosis factor-mediated signaling pathway	1
		regulation of photosynthesis	1
		lignin catabolic process	1
		activation of MAPKK activity	1
		glucosinolate biosynthetic process	1
		sodium ion transmembrane transport	1
		pollen tube guidance	1
		petal development	1
		nucleoside metabolic process	1
		lipid particle organization	1
		negative regulation of cell adhesion molecule production	1
		shoot system development	1
		protein import into peroxisome matrix	1
		cutin transport	1
		RNA interference	1
		negative regulation of NF-kappaB transcription factor activity	1
		valine biosynthetic process	1
		cell morphogenesis involved in differentiation	1
		nematode larval development	1
		regulation of intracellular pH	1
		RNA-directed DNA methylation	1
		trehalose catabolic process	1
		protein import into nucleus	1
		response to aluminum ion	1
		polyamine transport	1
		viral genome replication	1
		achiasmate meiosis I	1
		regulation of R7 cell differentiation	1
		cellular response to iron ion starvation	1
		cyclin catabolic process	1
		leaf shaping	1
		cotyledon vascular tissue pattern formation	1
		photosynthesis, dark reaction	1
		histone H3-K18 acetylation	1
		histone H3-K9 methylation	1
		coenzyme biosynthetic process	1
		cell wall macromolecule metabolic process	1
		negative regulation of autophagy	1
		abscisic acid catabolic process	1
		photosynthetic electron transport chain	1
		gravitropism	1
		red, far-red light phototransduction	1
		arsenite transport	1
		indole-containing compound biosynthetic process	1
		xylem and phloem pattern formation	1
		methionine biosynthetic process	1
		locomotion	1
		flight behavior	1
		chaperone-mediated protein folding	1
		phenylpropanoid metabolic process	1
		isoleucine biosynthetic process	1
		chondroitin sulfate biosynthetic process	1
		cholesterol biosynthetic process	1
		fatty acid transport	1
		neuron cellular homeostasis	1
		nucleoside diphosphate phosphorylation	1
		regulation of protein kinase activity	1
		phragmoplast microtubule organization	1
		compound eye development	1
		positive regulation of flower development	1
		diterpenoid biosynthetic process	1
		protein desumoylation	1
		regulation of ARF protein signal transduction	1
		maintenance of protein location in cell	1
		chloroplast relocation	1
		salicylic acid biosynthetic process	1
		sulfolipid biosynthetic process	1
		embryo sac development	1
		ovule development	1
		lateral root formation	1
		response to cytokinin stimulus	1
		imaginal disc-derived leg morphogenesis	1
		proteasomal protein catabolic process	1
		phospholipid efflux	1
		regulation of protein homodimerization activity	1
		response to cyclopentenone	1
		cellular metal ion homeostasis	1
		vacuole organization	1
		peptidyl-tyrosine dephosphorylation	1
		mitotic G2 DNA damage checkpoint	1
		nucleotide transport	1
		heme transport	1
		regulation of cyclin-dependent protein serine/threonine kinase activity	1
		regulation of carbon utilization	1
		signal transduction by phosphorylation	1
		distributive segregation	1
		regulation of centromere complex assembly	1
		spindle assembly	1
		rRNA export from nucleus	1
		phosphate-containing compound metabolic process	1
		mesoderm development	1
		cellular response to osmotic stress	1
		photomorphogenesis	1
		D-xylose transport	1
		penicillin biosynthetic process	1
		potassium ion transmembrane transport	1
		actin cytoskeleton organization	1
		methylation-dependent chromatin silencing	1
		chloroplast fission	1
		mitochondrial calcium ion homeostasis	1
		GTP biosynthetic process	1
		negative regulation of inflammatory response	1
		beta-alanine metabolic process	1
		amino acid transmembrane transport	1
		cytoplasmic translation	1
		female germ-line stem cell division	1
		regulation of lipid storage	1
		diterpene phytoalexin metabolic process	1
		cholesterol import	1
		response to organic substance	1
		de novo IMP biosynthetic process	1
		cholesterol efflux	1
		farnesol metabolic process	1
		protein ADP-ribosylation	1
		ATP transport	1
		negative regulation of cell adhesion involved in substrate-bound cell migration	1
		regulation of DNA methylation	1
		response to herbivore	1
		cellular response to salicylic acid stimulus	1
		pyrimidine nucleobase metabolic process	1
		blood coagulation	1
		cellular protein modification process	1
		DNA methylation	1
		cell fate commitment	1
		sorbitol transport	1
		angiogenesis	1
		meristem maintenance	1
		detection of cytokinin stimulus	1
		ammonium transmembrane transport	1
		trichoblast differentiation	1
		lithium ion transport	1
		regulation of RNA metabolic process	1
		lysine transport	1
		phragmoplast assembly	1
		negative regulation of cell proliferation	1
		response to herbicide	1
		blood vessel endothelial cell migration	1
		regulation of cell division	1
		epidermal cell differentiation	1
		nucleus organization	1
		response to gamma radiation	1
		triglyceride homeostasis	1
		vernalization response	1
		CTP biosynthetic process	1
		mitotic centrosome separation	1
		para-aminobenzoic acid metabolic process	1
		regulation of cell proliferation	1
		fructose 6-phosphate metabolic process	1
		cellular response to hypoxia	1
		female meiosis chromosome segregation	1
		ATP metabolic process	1
		stomatal lineage progression	1
		globoside metabolic process	1
		aging	1
		photosynthetic electron transport in photosystem II	1
		D-ribose transport	1
		cytosolic calcium ion homeostasis	1
		procambium histogenesis	1
		actin filament bundle assembly	1
		specification of symmetry	1
		appendage morphogenesis	1
		transmitting tissue development	1
		fructose 2,6-bisphosphate metabolic process	1
		G-protein coupled receptor signaling pathway	1
		sulfate assimilation	1
		RNA splicing, via endonucleolytic cleavage and ligation	1
		benzoate metabolic process	1
		cell wall macromolecule catabolic process	1
		post-Golgi vesicle-mediated transport	1
		cellulose metabolic process	1
		nitrogen compound metabolic process	1
		regulation of catalytic activity	1
		DNA endoreduplication	1
		glycogen biosynthetic process	1
		auxin mediated signaling pathway	1
		fatty acid beta-oxidation	1
		lipoprotein biosynthetic process	1
		asymmetric cell division	1
		high-density lipoprotein particle assembly	1
		positive regulation of cholesterol esterification	1
		sphingolipid biosynthetic process	1
		cellular calcium ion homeostasis	1
		positive regulation of growth rate	1
		regulation of cell growth	1
		positive regulation of execution phase of apoptosis	1
		defense response to fungus, incompatible interaction	1
		maltose transport	1
		protein oxidation	1
		multicellular organismal development	1
		glutamate metabolic process	1
		tissue development	1
		malonyl-CoA biosynthetic process	1
		nitric oxide biosynthetic process	1
		brain development	1
		cellular response to oxidative stress	1
		petal formation	1
