# Supplementary material for: Digital Gene Expression Analysis Based on De Novo Transcriptome Assembly Reveals New Genes Associated with Floral Organ Differentiation of the Orchid Plant Cymbidium ensifolium
Source: PLoS One. 2015 Nov 18;10(11):e0142434. doi: 10.1371/journal.pone.0142434 (PMC4651537; doi:10.1371/journal.pone.0142434)
Supplement: S7 Table — (XLS) [file pone.0142434.s010.xls]

## Sheet: kegg
Table S7. KEGG enrichment of the differently expressed genes
#Term	Database	Id	Sample number	Background number	P-Value	Corrected P-Value	Genes	Hyperlink
Ribosome	KEGG PATHWAY	ko03010	72	144	0	0	ZHLZ.comp2155_c0_seq1|ZHLZ.comp30407_c0_seq1|ZHLZ.comp185044_c0_seq1|ZHLZ.comp12451_c0_seq1|ZHLZ.comp202448_c0_seq1|ZHLZ.comp3152_c1_seq1|ZHLZ.comp3152_c0_seq1|ZHLZ.comp137060_c0_seq1|ZHLZ.comp263447_c0_seq1|ZHLZ.comp153921_c0_seq1|ZHLZ.comp226619_c0_seq1|ZHLZ.comp311990_c0_seq1|ZHLZ.comp2899_c0_seq1|ZHLZ.comp2899_c1_seq1|ZHLZ.comp161955_c0_seq1|ZHLZ.comp156123_c0_seq1|ZHLZ.comp168605_c0_seq1|ZHL…	http://www.genome.jp/kegg-bin/show_pathway?ko03010
Oxidative phosphorylation	KEGG PATHWAY	ko00190	29	207	0.000202296	0.00442522	ZHLZ.comp756544_c0_seq1|ZHLZ.comp100751_c0_seq1|ZHLZ.comp58352_c5_seq2|ZHLZ.comp41833_c0_seq1|ZHLZ.comp173798_c0_seq1|ZHLZ.comp225853_c0_seq1|ZHLZ.comp39619_c0_seq1|ZHLZ.comp140920_c0_seq1|ZHLZ.comp34017_c0_seq2|ZHLZ.comp56528_c0_seq2|ZHLZ.comp1374_c0_seq1|ZHLZ.comp53630_c0_seq1|ZHLZ.comp210246_c0_seq1|ZHLZ.comp7136_c0_seq1|ZHLZ.comp49245_c0_seq1|ZHLZ.comp22404_c0_seq1|ZHLZ.comp33875_c0_seq1|ZHLZ…	http://www.genome.jp/kegg-bin/show_pathway?ko00190
Phenylpropanoid biosynthesis	KEGG PATHWAY	ko00940	9	26	1.71862e-08	1.50379e-06	ZHLZ.comp60856_c0_seq1|ZHLZ.comp58678_c0_seq2|ZHLZ.comp58678_c0_seq1|ZHLZ.comp35408_c0_seq1|ZHLZ.comp59496_c0_seq1|ZHLZ.comp224937_c0_seq1|ZHLZ.comp56960_c0_seq2|ZHLZ.comp50347_c0_seq1|ZHLZ.comp55755_c1_seq1|ZHLZ.comp55755_c1_seq3|ZHLZ.comp50649_c0_seq1|ZHLZ.comp49125_c1_seq1|ZHLZ.comp58990_c0_seq1|ZHLZ.comp59523_c0_seq1|ZHLZ.comp27255_c0_seq1|ZHLZ.comp27255_c1_seq1|ZHLZ.comp58732_c7_seq16|ZHLZ.c…	http://www.genome.jp/kegg-bin/show_pathway?ko00940
Glycolysis / Gluconeogenesis	KEGG PATHWAY	ko00010	8	86	0.00250618	0.0313272	ZHLZ.comp27189_c0_seq1|ZHLZ.comp49797_c0_seq1|ZHLZ.comp49635_c0_seq1|ZHLZ.comp16220_c0_seq1|ZHLZ.comp58567_c2_seq12|ZHLZ.comp48310_c1_seq1|ZHLZ.comp2680_c0_seq1|ZHLZ.comp40126_c0_seq1|ZHLZ.comp40126_c1_seq1|ZHLZ.comp40126_c2_seq1|ZHLZ.comp60222_c0_seq1	http://www.genome.jp/kegg-bin/show_pathway?ko00010
Protein processing in endoplasmic reticulum	KEGG PATHWAY	ko04141	8	137	0.0356257	0.271065	ZHLZ.comp52163_c0_seq1|ZHLZ.comp48982_c0_seq1|ZHLZ.comp48982_c1_seq1|ZHLZ.comp48982_c2_seq1|ZHLZ.comp52690_c0_seq1|ZHLZ.comp380972_c0_seq1|ZHLZ.comp15344_c0_seq1|ZHLZ.comp59849_c0_seq1|ZHLZ.comp226127_c0_seq1|ZHLZ.comp53784_c1_seq1|ZHLZ.comp291658_c0_seq1|ZHLZ.comp6582_c0_seq1|ZHLZ.comp1478_c0_seq1|ZHLZ.comp2713_c1_seq1|ZHLZ.comp45931_c3_seq1|ZHLZ.comp1478_c1_seq1	http://www.genome.jp/kegg-bin/show_pathway?ko04141
Terpenoid backbone biosynthesis	KEGG PATHWAY	ko00900	7	35	3.92146e-05	0.00171564	ZHLZ.comp58022_c0_seq5|ZHLZ.comp35837_c0_seq1|ZHLZ.comp59540_c0_seq1|ZHLZ.comp53936_c0_seq1|ZHLZ.comp44788_c0_seq1|ZHLZ.comp37355_c0_seq1|ZHLZ.comp58359_c0_seq1|ZHLZ.comp52620_c0_seq1	http://www.genome.jp/kegg-bin/show_pathway?ko00900
Plant-pathogen interaction	KEGG PATHWAY	ko04626	7	70	0.00306116	0.0334815	ZHLZ.comp158334_c0_seq1|ZHLZ.comp31614_c0_seq1|ZHLZ.comp35076_c0_seq1|ZHLZ.comp48984_c0_seq1|ZHLZ.comp54447_c0_seq1|ZHLZ.comp38221_c0_seq1|ZHLZ.comp51022_c0_seq1|ZHLZ.comp46328_c0_seq1|ZHLZ.comp380972_c0_seq1	http://www.genome.jp/kegg-bin/show_pathway?ko04626
Pyruvate metabolism	KEGG PATHWAY	ko00620	7	76	0.00485201	0.0499472	ZHLZ.comp58383_c0_seq1|ZHLZ.comp27189_c0_seq1|ZHLZ.comp49797_c0_seq1|ZHLZ.comp49635_c0_seq1|ZHLZ.comp182504_c0_seq1|ZHLZ.comp35841_c0_seq1|ZHLZ.comp18609_c0_seq1|ZHLZ.comp60222_c0_seq1	http://www.genome.jp/kegg-bin/show_pathway?ko00620
Starch and sucrose metabolism	KEGG PATHWAY	ko00500	7	82	0.00733639	0.071326	ZHLZ.comp38685_c0_seq1|ZHLZ.comp54763_c0_seq1|ZHLZ.comp58678_c0_seq2|ZHLZ.comp58678_c0_seq1|ZHLZ.comp56605_c0_seq5|ZHLZ.comp57143_c0_seq1|ZHLZ.comp34309_c0_seq1|ZHLZ.comp52054_c0_seq5|ZHLZ.comp52054_c0_seq1|ZHLZ.comp53276_c0_seq1|ZHLZ.comp55762_c0_seq2|ZHLZ.comp55762_c0_seq1|ZHLZ.comp47203_c0_seq1|ZHLZ.comp50582_c0_seq1|ZHLZ.comp52552_c1_seq1	http://www.genome.jp/kegg-bin/show_pathway?ko00500
Fatty acid biosynthesis	KEGG PATHWAY	ko00061	6	29	0.00011612	0.00382301	ZHLZ.comp55471_c0_seq1|ZHLZ.comp27781_c0_seq1|ZHLZ.comp59648_c0_seq1|ZHLZ.comp53444_c0_seq1|ZHLZ.comp52098_c1_seq3|ZHLZ.comp18609_c0_seq1	http://www.genome.jp/kegg-bin/show_pathway?ko00061
Plant hormone signal transduction	KEGG PATHWAY	ko04075	6	43	0.00107669	0.0171292	ZHLZ.comp35076_c0_seq1|ZHLZ.comp40423_c0_seq1|ZHLZ.comp59715_c0_seq1|ZHLZ.comp55986_c0_seq1|ZHLZ.comp53308_c0_seq1|ZHLZ.comp55243_c0_seq1	http://www.genome.jp/kegg-bin/show_pathway?ko04075
Pentose and glucuronate interconversions	KEGG PATHWAY	ko00040	6	52	0.00292126	0.0334815	ZHLZ.comp38685_c0_seq1|ZHLZ.comp49797_c0_seq1|ZHLZ.comp49635_c0_seq1|ZHLZ.comp56605_c0_seq5|ZHLZ.comp57143_c0_seq1|ZHLZ.comp34309_c0_seq1|ZHLZ.comp52054_c0_seq5|ZHLZ.comp52054_c0_seq1|ZHLZ.comp35841_c0_seq1|ZHLZ.comp44600_c3_seq1|ZHLZ.comp44600_c1_seq1|ZHLZ.comp81686_c0_seq1|ZHLZ.comp52350_c0_seq2|ZHLZ.comp52350_c0_seq3|ZHLZ.comp52552_c1_seq1	http://www.genome.jp/kegg-bin/show_pathway?ko00040
Flavonoid biosynthesis	KEGG PATHWAY	ko00941	5	20	0.000169461	0.00423654	ZHLZ.comp27339_c0_seq1|ZHLZ.comp60846_c0_seq1|ZHLZ.comp55814_c0_seq3|ZHLZ.comp58732_c7_seq16|ZHLZ.comp58732_c7_seq34|ZHLZ.comp36380_c0_seq1|ZHLZ.comp53323_c0_seq1|ZHLZ.comp60856_c0_seq1	http://www.genome.jp/kegg-bin/show_pathway?ko00941
Cardiac muscle contraction	KEGG PATHWAY	ko04260	5	58	0.0213656	0.186949	ZHLZ.comp22404_c0_seq1|ZHLZ.comp33875_c0_seq1|ZHLZ.comp30647_c0_seq1|ZHLZ.comp714164_c0_seq1|ZHLZ.comp56528_c0_seq2|ZHLZ.comp1374_c0_seq1|ZHLZ.comp756544_c0_seq1|ZHLZ.comp100751_c0_seq1|ZHLZ.comp40656_c1_seq1|ZHLZ.comp262782_c0_seq1|ZHLZ.comp55928_c2_seq1|ZHLZ.comp149111_c0_seq1|ZHLZ.comp40656_c0_seq1	http://www.genome.jp/kegg-bin/show_pathway?ko04260
Phagosome	KEGG PATHWAY	ko04145	5	93	0.113212	0.508003	ZHLZ.comp150463_c0_seq1|ZHLZ.comp45601_c0_seq1|ZHLZ.comp59849_c0_seq1|ZHLZ.comp396_c0_seq1|ZHLZ.comp52640_c0_seq1|ZHLZ.comp28661_c0_seq1|ZHLZ.comp44880_c0_seq1|ZHLZ.comp44880_c1_seq1|ZHLZ.comp300148_c0_seq1	http://www.genome.jp/kegg-bin/show_pathway?ko04145
alpha-Linolenic acid metabolism	KEGG PATHWAY	ko00592	4	17	0.00101014	0.0171292	ZHLZ.comp56608_c0_seq2|ZHLZ.comp55606_c0_seq1|ZHLZ.comp56023_c0_seq1|ZHLZ.comp55832_c0_seq17	http://www.genome.jp/kegg-bin/show_pathway?ko00592
Antigen processing and presentation	KEGG PATHWAY	ko04612	4	41	0.0256279	0.213566	ZHLZ.comp380972_c0_seq1|ZHLZ.comp59849_c0_seq1|ZHLZ.comp396_c0_seq1|ZHLZ.comp53784_c1_seq1|ZHLZ.comp291658_c0_seq1|ZHLZ.comp6582_c0_seq1|ZHLZ.comp1478_c0_seq1|ZHLZ.comp2713_c1_seq1|ZHLZ.comp45931_c3_seq1|ZHLZ.comp1478_c1_seq1	http://www.genome.jp/kegg-bin/show_pathway?ko04612
Fatty acid metabolism	KEGG PATHWAY	ko00071	4	49	0.0452621	0.304649	ZHLZ.comp49797_c0_seq1|ZHLZ.comp49635_c0_seq1|ZHLZ.comp43654_c0_seq1|ZHLZ.comp56608_c0_seq2|ZHLZ.comp48310_c1_seq1	http://www.genome.jp/kegg-bin/show_pathway?ko00071
Phenylalanine metabolism	KEGG PATHWAY	ko00360	4	53	0.0575075	0.372734	ZHLZ.comp49194_c0_seq1|ZHLZ.comp58732_c7_seq16|ZHLZ.comp58732_c7_seq34|ZHLZ.comp36380_c0_seq1|ZHLZ.comp27255_c0_seq1|ZHLZ.comp27255_c1_seq1|ZHLZ.comp224937_c0_seq1|ZHLZ.comp56960_c0_seq2|ZHLZ.comp50347_c0_seq1|ZHLZ.comp55755_c1_seq1|ZHLZ.comp55755_c1_seq3|ZHLZ.comp50649_c0_seq1|ZHLZ.comp49125_c1_seq1	http://www.genome.jp/kegg-bin/show_pathway?ko00360
Citrate cycle (TCA cycle)	KEGG PATHWAY	ko00020	4	55	0.0642299	0.39797	ZHLZ.comp59542_c0_seq1|ZHLZ.comp27189_c0_seq1|ZHLZ.comp60222_c0_seq1|ZHLZ.comp56684_c0_seq5	http://www.genome.jp/kegg-bin/show_pathway?ko00020
Tyrosine metabolism	KEGG PATHWAY	ko00350	4	62	0.0907946	0.481486	ZHLZ.comp47117_c0_seq1|ZHLZ.comp49194_c0_seq1|ZHLZ.comp47117_c1_seq1|ZHLZ.comp48310_c1_seq1	http://www.genome.jp/kegg-bin/show_pathway?ko00350
Glycerolipid metabolism	KEGG PATHWAY	ko00561	4	67	0.112492	0.508003	ZHLZ.comp35841_c0_seq1|ZHLZ.comp64075_c0_seq1|ZHLZ.comp49797_c0_seq1|ZHLZ.comp49635_c0_seq1|ZHLZ.comp26932_c0_seq1|ZHLZ.comp44389_c0_seq1	http://www.genome.jp/kegg-bin/show_pathway?ko00561
Amino sugar and nucleotide sugar metabolism	KEGG PATHWAY	ko00520	4	107	0.339453	0.928191	ZHLZ.comp49086_c0_seq1|ZHLZ.comp64075_c0_seq1|ZHLZ.comp54763_c0_seq1|ZHLZ.comp52555_c0_seq1	http://www.genome.jp/kegg-bin/show_pathway?ko00520
RNA transport	KEGG PATHWAY	ko03013	4	134	0.505026	0.995572	ZHLZ.comp1990_c0_seq1|ZHLZ.comp183845_c0_seq1|ZHLZ.comp374997_c0_seq1|ZHLZ.comp43419_c0_seq1|ZHLZ.comp40643_c2_seq1|ZHLZ.comp422_c1_seq1|ZHLZ.comp50827_c0_seq3|ZHLZ.comp40643_c0_seq1|ZHLZ.comp523156_c0_seq1	http://www.genome.jp/kegg-bin/show_pathway?ko03013
Stilbenoid, diarylheptanoid and gingerol biosynthesis	KEGG PATHWAY	ko00945	3	10	0.00214555	0.0288824	ZHLZ.comp58732_c7_seq16|ZHLZ.comp58732_c7_seq34|ZHLZ.comp36380_c0_seq1|ZHLZ.comp60856_c0_seq1|ZHLZ.comp58152_c0_seq1|ZHLZ.comp53933_c0_seq1|ZHLZ.comp54670_c1_seq5	http://www.genome.jp/kegg-bin/show_pathway?ko00945
Brassinosteroid biosynthesis	KEGG PATHWAY	ko00905	3	10	0.00214555	0.0288824	ZHLZ.comp59405_c3_seq1|ZHLZ.comp51045_c0_seq1|ZHLZ.comp52102_c1_seq1	http://www.genome.jp/kegg-bin/show_pathway?ko00905
Valine, leucine and isoleucine biosynthesis	KEGG PATHWAY	ko00290	3	19	0.0144205	0.132821	ZHLZ.comp58383_c0_seq1|ZHLZ.comp27189_c0_seq1|ZHLZ.comp50023_c0_seq19	http://www.genome.jp/kegg-bin/show_pathway?ko00290
Biosynthesis of unsaturated fatty acids	KEGG PATHWAY	ko01040	3	29	0.0444759	0.304649	ZHLZ.comp53444_c0_seq1|ZHLZ.comp55471_c0_seq1|ZHLZ.comp45717_c0_seq1|ZHLZ.comp61280_c0_seq1	http://www.genome.jp/kegg-bin/show_pathway?ko01040
Carbon fixation in photosynthetic organisms	KEGG PATHWAY	ko00710	3	34	0.0659494	0.39797	ZHLZ.comp53861_c1_seq1|ZHLZ.comp53861_c0_seq1|ZHLZ.comp56799_c1_seq3|ZHLZ.comp58735_c1_seq3|ZHLZ.comp58735_c2_seq4|ZHLZ.comp33239_c0_seq1|ZHLZ.comp16220_c0_seq1	http://www.genome.jp/kegg-bin/show_pathway?ko00710
Ascorbate and aldarate metabolism	KEGG PATHWAY	ko00053	3	35	0.0707202	0.412534	ZHLZ.comp48818_c0_seq1|ZHLZ.comp49797_c0_seq1|ZHLZ.comp49635_c0_seq1|ZHLZ.comp54494_c0_seq2|ZHLZ.comp42426_c1_seq1	http://www.genome.jp/kegg-bin/show_pathway?ko00053
Pathogenic Escherichia coli infection	KEGG PATHWAY	ko05130	3	38	0.085921	0.472469	ZHLZ.comp150463_c0_seq1|ZHLZ.comp45601_c0_seq1|ZHLZ.comp52640_c0_seq1|ZHLZ.comp28661_c0_seq1|ZHLZ.comp44880_c0_seq1|ZHLZ.comp44880_c1_seq1|ZHLZ.comp300148_c0_seq1	http://www.genome.jp/kegg-bin/show_pathway?ko05130
Carotenoid biosynthesis	KEGG PATHWAY	ko00906	3	40	0.0967558	0.498008	ZHLZ.comp47870_c0_seq1|ZHLZ.comp56353_c0_seq1|ZHLZ.comp51734_c0_seq1	http://www.genome.jp/kegg-bin/show_pathway?ko00906
Isoquinoline alkaloid biosynthesis	KEGG PATHWAY	ko00950	3	42	0.108113	0.508003	ZHLZ.comp47117_c0_seq1|ZHLZ.comp49194_c0_seq1|ZHLZ.comp47117_c1_seq1	http://www.genome.jp/kegg-bin/show_pathway?ko00950
Galactose metabolism	KEGG PATHWAY	ko00052	3	60	0.228048	0.820103	ZHLZ.comp53276_c0_seq1|ZHLZ.comp55762_c0_seq2|ZHLZ.comp55762_c0_seq1|ZHLZ.comp35841_c0_seq1|ZHLZ.comp55113_c0_seq4	http://www.genome.jp/kegg-bin/show_pathway?ko00052
Valine, leucine and isoleucine degradation	KEGG PATHWAY	ko00280	3	61	0.235358	0.823754	ZHLZ.comp50023_c0_seq19|ZHLZ.comp49797_c0_seq1|ZHLZ.comp49635_c0_seq1|ZHLZ.comp53936_c0_seq1	http://www.genome.jp/kegg-bin/show_pathway?ko00280
Photosynthesis	KEGG PATHWAY	ko00195	3	63	0.250096	0.82579	ZHLZ.comp41050_c1_seq1|ZHLZ.comp58506_c0_seq41|ZHLZ.comp66504_c0_seq1	http://www.genome.jp/kegg-bin/show_pathway?ko00195
Tryptophan metabolism	KEGG PATHWAY	ko00380	3	63	0.250096	0.82579	ZHLZ.comp26845_c0_seq1|ZHLZ.comp27659_c0_seq1|ZHLZ.comp49797_c0_seq1|ZHLZ.comp49635_c0_seq1	http://www.genome.jp/kegg-bin/show_pathway?ko00380
Legionellosis	KEGG PATHWAY	ko05134	3	68	0.287456	0.882541	ZHLZ.comp39659_c1_seq1|ZHLZ.comp39659_c0_seq1|ZHLZ.comp43419_c0_seq1|ZHLZ.comp53784_c1_seq1|ZHLZ.comp291658_c0_seq1|ZHLZ.comp6582_c0_seq1|ZHLZ.comp1478_c0_seq1|ZHLZ.comp2713_c1_seq1|ZHLZ.comp45931_c3_seq1|ZHLZ.comp1478_c1_seq1	http://www.genome.jp/kegg-bin/show_pathway?ko05134
Fructose and mannose metabolism	KEGG PATHWAY	ko00051	3	68	0.287456	0.882541	ZHLZ.comp48559_c1_seq1|ZHLZ.comp35841_c0_seq1|ZHLZ.comp16220_c0_seq1	http://www.genome.jp/kegg-bin/show_pathway?ko00051
Peroxisome	KEGG PATHWAY	ko04146	3	71	0.310084	0.912355	ZHLZ.comp43654_c0_seq1|ZHLZ.comp35837_c0_seq1|ZHLZ.comp57069_c0_seq4|ZHLZ.comp57069_c0_seq9	http://www.genome.jp/kegg-bin/show_pathway?ko04146
Oocyte meiosis	KEGG PATHWAY	ko04114	3	74	0.332764	0.924346	ZHLZ.comp158334_c0_seq1|ZHLZ.comp31614_c0_seq1|ZHLZ.comp52690_c0_seq1|ZHLZ.comp421283_c0_seq1|ZHLZ.comp3717_c0_seq1	http://www.genome.jp/kegg-bin/show_pathway?ko04114
Neurotrophin signaling pathway	KEGG PATHWAY	ko04722	3	85	0.415144	0.995572	ZHLZ.comp158334_c0_seq1|ZHLZ.comp31614_c0_seq1|ZHLZ.comp52158_c2_seq1|ZHLZ.comp421283_c0_seq1|ZHLZ.comp3717_c0_seq1	http://www.genome.jp/kegg-bin/show_pathway?ko04722
Carbon fixation pathways in prokaryotes	KEGG PATHWAY	ko00720	3	90	0.451583	0.995572	ZHLZ.comp59542_c0_seq1|ZHLZ.comp18609_c0_seq1|ZHLZ.comp56684_c0_seq5	http://www.genome.jp/kegg-bin/show_pathway?ko00720
Lysosome	KEGG PATHWAY	ko04142	3	99	0.514621	0.995572	ZHLZ.comp55877_c0_seq1|ZHLZ.comp396_c0_seq1|ZHLZ.comp37558_c0_seq1	http://www.genome.jp/kegg-bin/show_pathway?ko04142
Ubiquitin mediated proteolysis	KEGG PATHWAY	ko04120	3	119	0.639299	0.995572	ZHLZ.comp37073_c0_seq1|ZHLZ.comp52690_c0_seq1|ZHLZ.comp226127_c0_seq1	http://www.genome.jp/kegg-bin/show_pathway?ko04120
Spliceosome	KEGG PATHWAY	ko03040	3	120	0.644907	0.995572	ZHLZ.comp18659_c1_seq1|ZHLZ.comp376087_c0_seq1|ZHLZ.comp373503_c0_seq1|ZHLZ.comp53784_c1_seq1|ZHLZ.comp291658_c0_seq1|ZHLZ.comp6582_c0_seq1|ZHLZ.comp1478_c0_seq1|ZHLZ.comp2713_c1_seq1|ZHLZ.comp45931_c3_seq1|ZHLZ.comp1478_c1_seq1	http://www.genome.jp/kegg-bin/show_pathway?ko03040
Calcium signaling pathway	KEGG PATHWAY	ko04020	3	135	0.721606	0.995572	ZHLZ.comp58605_c0_seq3|ZHLZ.comp102609_c0_seq1|ZHLZ.comp158334_c0_seq1|ZHLZ.comp31614_c0_seq1	http://www.genome.jp/kegg-bin/show_pathway?ko04020
Regulation of actin cytoskeleton	KEGG PATHWAY	ko04810	3	144	0.761071	0.995572	ZHLZ.comp24911_c0_seq1|ZHLZ.comp189401_c0_seq1|ZHLZ.comp150463_c0_seq1|ZHLZ.comp45601_c0_seq1|ZHLZ.comp62979_c0_seq1|ZHLZ.comp530376_c0_seq1	http://www.genome.jp/kegg-bin/show_pathway?ko04810
HTLV-I infection	KEGG PATHWAY	ko05166	3	199	0.914033	0.996597	ZHLZ.comp102609_c0_seq1|ZHLZ.comp59849_c0_seq1|ZHLZ.comp64032_c0_seq1	http://www.genome.jp/kegg-bin/show_pathway?ko05166
Purine metabolism	KEGG PATHWAY	ko00230	3	245	0.966464	0.999948	ZHLZ.comp57559_c7_seq1|ZHLZ.comp612419_c0_seq1|ZHLZ.comp48649_c0_seq1	http://www.genome.jp/kegg-bin/show_pathway?ko00230
Cutin, suberine and wax biosynthesis	KEGG PATHWAY	ko00073	2	11	0.0352035	0.271065	ZHLZ.comp35736_c0_seq1|ZHLZ.comp57069_c0_seq4|ZHLZ.comp57069_c0_seq9	http://www.genome.jp/kegg-bin/show_pathway?ko00073
Flavone and flavonol biosynthesis	KEGG PATHWAY	ko00944	2	12	0.0414891	0.302525	CL1Contig107|ZHLZ.comp53323_c0_seq1	http://www.genome.jp/kegg-bin/show_pathway?ko00944
Phototransduction - fly	KEGG PATHWAY	ko04745	2	18	0.0863943	0.472469	ZHLZ.comp150463_c0_seq1|ZHLZ.comp45601_c0_seq1|ZHLZ.comp158334_c0_seq1|ZHLZ.comp31614_c0_seq1	http://www.genome.jp/kegg-bin/show_pathway?ko04745
Limonene and pinene degradation	KEGG PATHWAY	ko00903	2	20	0.103555	0.503391	ZHLZ.comp49797_c0_seq1|ZHLZ.comp49635_c0_seq1|ZHLZ.comp58152_c0_seq1|ZHLZ.comp53933_c0_seq1|ZHLZ.comp54670_c1_seq5	http://www.genome.jp/kegg-bin/show_pathway?ko00903
Monoterpenoid biosynthesis	KEGG PATHWAY	ko00902	2	20	0.103555	0.503391	ZHLZ.comp43081_c0_seq1|ZHLZ.comp55105_c1_seq1|ZHLZ.comp51490_c0_seq1|ZHLZ.comp54838_c0_seq1|ZHLZ.comp55105_c0_seq1	http://www.genome.jp/kegg-bin/show_pathway?ko00902
Circadian rhythm - plant	KEGG PATHWAY	ko04712	2	24	0.140219	0.613457	ZHLZ.comp60846_c0_seq1|ZHLZ.comp55814_c0_seq3|ZHLZ.comp44110_c0_seq1	http://www.genome.jp/kegg-bin/show_pathway?ko04712
Tropane, piperidine and pyridine alkaloid biosynthesis	KEGG PATHWAY	ko00960	2	25	0.149774	0.639281	ZHLZ.comp49025_c0_seq1|ZHLZ.comp49194_c0_seq1	http://www.genome.jp/kegg-bin/show_pathway?ko00960
Chloroalkane and chloroalkene degradation	KEGG PATHWAY	ko00625	2	26	0.159455	0.664397	ZHLZ.comp49797_c0_seq1|ZHLZ.comp49635_c0_seq1|ZHLZ.comp48310_c1_seq1	http://www.genome.jp/kegg-bin/show_pathway?ko00625
Mineral absorption	KEGG PATHWAY	ko04978	2	30	0.19916	0.744447	ZHLZ.comp479492_c0_seq1|ZHLZ.comp52763_c0_seq1|ZHLZ.comp679596_c0_seq1|ZHLZ.comp52627_c0_seq1	http://www.genome.jp/kegg-bin/show_pathway?ko04978
Vasopressin-regulated water reabsorption	KEGG PATHWAY	ko04962	2	33	0.229629	0.820103	ZHLZ.comp56396_c1_seq1|ZHLZ.comp52158_c2_seq1	http://www.genome.jp/kegg-bin/show_pathway?ko04962
Viral myocarditis	KEGG PATHWAY	ko05416	2	38	0.280901	0.882541	ZHLZ.comp150463_c0_seq1|ZHLZ.comp45601_c0_seq1|CL531Contig1	http://www.genome.jp/kegg-bin/show_pathway?ko05416
Ubiquinone and other terpenoid-quinone biosynthesis	KEGG PATHWAY	ko00130	2	41	0.311588	0.912355	ZHLZ.comp49194_c0_seq1|ZHLZ.comp27255_c0_seq1|ZHLZ.comp27255_c1_seq1	http://www.genome.jp/kegg-bin/show_pathway?ko00130
Pentose phosphate pathway	KEGG PATHWAY	ko00030	2	52	0.420596	0.995572	ZHLZ.comp53861_c1_seq1|ZHLZ.comp53861_c0_seq1|ZHLZ.comp56799_c1_seq3|ZHLZ.comp58735_c1_seq3|ZHLZ.comp58735_c2_seq4|ZHLZ.comp16220_c0_seq1	http://www.genome.jp/kegg-bin/show_pathway?ko00030
Fc gamma R-mediated phagocytosis	KEGG PATHWAY	ko04666	2	53	0.430096	0.995572	ZHLZ.comp24911_c0_seq1|ZHLZ.comp189401_c0_seq1|ZHLZ.comp5069_c0_seq1	http://www.genome.jp/kegg-bin/show_pathway?ko04666
Gap junction	KEGG PATHWAY	ko04540	2	54	0.439513	0.995572	ZHLZ.comp52640_c0_seq1|ZHLZ.comp28661_c0_seq1|ZHLZ.comp44880_c0_seq1|ZHLZ.comp44880_c1_seq1|ZHLZ.comp300148_c0_seq1	http://www.genome.jp/kegg-bin/show_pathway?ko04540
PPAR signaling pathway	KEGG PATHWAY	ko03320	2	56	0.458087	0.995572	ZHLZ.comp8922_c0_seq1|ZHLZ.comp43654_c0_seq1	http://www.genome.jp/kegg-bin/show_pathway?ko03320
Shigellosis	KEGG PATHWAY	ko05131	2	61	0.502906	0.995572	ZHLZ.comp150463_c0_seq1|ZHLZ.comp45601_c0_seq1|ZHLZ.comp62979_c0_seq1|ZHLZ.comp530376_c0_seq1	http://www.genome.jp/kegg-bin/show_pathway?ko05131
Melanogenesis	KEGG PATHWAY	ko04916	2	64	0.528624	0.995572	ZHLZ.comp47117_c0_seq1|ZHLZ.comp158334_c0_seq1|ZHLZ.comp31614_c0_seq1	http://www.genome.jp/kegg-bin/show_pathway?ko04916
Cysteine and methionine metabolism	KEGG PATHWAY	ko00270	2	65	0.536994	0.995572	ZHLZ.comp49194_c0_seq1|ZHLZ.comp49915_c0_seq1|ZHLZ.comp49915_c1_seq1	http://www.genome.jp/kegg-bin/show_pathway?ko00270
Phenylalanine, tyrosine and tryptophan biosynthesis	KEGG PATHWAY	ko00400	2	66	0.545261	0.995572	ZHLZ.comp49194_c0_seq1|ZHLZ.comp43882_c0_seq2|ZHLZ.comp43882_c0_seq1	http://www.genome.jp/kegg-bin/show_pathway?ko00400
Propanoate metabolism	KEGG PATHWAY	ko00640	2	66	0.545261	0.995572	ZHLZ.comp18609_c0_seq1|ZHLZ.comp49797_c0_seq1|ZHLZ.comp49635_c0_seq1	http://www.genome.jp/kegg-bin/show_pathway?ko00640
Glyoxylate and dicarboxylate metabolism	KEGG PATHWAY	ko00630	2	67	0.553425	0.995572	ZHLZ.comp33239_c0_seq1|ZHLZ.comp56684_c0_seq5	http://www.genome.jp/kegg-bin/show_pathway?ko00630
Tight junction	KEGG PATHWAY	ko04530	2	69	0.56944	0.995572	ZHLZ.comp150463_c0_seq1|ZHLZ.comp45601_c0_seq1|CL531Contig1	http://www.genome.jp/kegg-bin/show_pathway?ko04530
Butanoate metabolism	KEGG PATHWAY	ko00650	2	69	0.56944	0.995572	ZHLZ.comp27189_c0_seq1|ZHLZ.comp53936_c0_seq1	http://www.genome.jp/kegg-bin/show_pathway?ko00650
Insulin signaling pathway	KEGG PATHWAY	ko04910	2	77	0.629295	0.995572	ZHLZ.comp158334_c0_seq1|ZHLZ.comp31614_c0_seq1|ZHLZ.comp29681_c0_seq1	http://www.genome.jp/kegg-bin/show_pathway?ko04910
Pertussis	KEGG PATHWAY	ko05133	2	79	0.643209	0.995572	ZHLZ.comp24911_c0_seq1|ZHLZ.comp189401_c0_seq1|ZHLZ.comp158334_c0_seq1|ZHLZ.comp31614_c0_seq1	http://www.genome.jp/kegg-bin/show_pathway?ko05133
Glycine, serine and threonine metabolism	KEGG PATHWAY	ko00260	2	79	0.643209	0.995572	ZHLZ.comp43882_c0_seq2|ZHLZ.comp43882_c0_seq1|ZHLZ.comp58567_c2_seq12	http://www.genome.jp/kegg-bin/show_pathway?ko00260
Salmonella infection	KEGG PATHWAY	ko05132	2	81	0.656707	0.995572	ZHLZ.comp150463_c0_seq1|ZHLZ.comp45601_c0_seq1|ZHLZ.comp62979_c0_seq1|ZHLZ.comp530376_c0_seq1	http://www.genome.jp/kegg-bin/show_pathway?ko05132
Glycerophospholipid metabolism	KEGG PATHWAY	ko00564	2	83	0.669795	0.995572	ZHLZ.comp59915_c0_seq1|ZHLZ.comp26932_c0_seq1|ZHLZ.comp44389_c0_seq1	http://www.genome.jp/kegg-bin/show_pathway?ko00564
Toxoplasmosis	KEGG PATHWAY	ko05145	2	93	0.729256	0.995572	ZHLZ.comp983235_c0_seq1|ZHLZ.comp53784_c1_seq1|ZHLZ.comp291658_c0_seq1|ZHLZ.comp6582_c0_seq1|ZHLZ.comp1478_c0_seq1|ZHLZ.comp2713_c1_seq1|ZHLZ.comp45931_c3_seq1|ZHLZ.comp1478_c1_seq1	http://www.genome.jp/kegg-bin/show_pathway?ko05145
Measles	KEGG PATHWAY	ko05162	2	99	0.760394	0.995572	ZHLZ.comp40707_c0_seq1|ZHLZ.comp49658_c0_seq1|ZHLZ.comp40707_c1_seq1|ZHLZ.comp53784_c1_seq1|ZHLZ.comp291658_c0_seq1|ZHLZ.comp6582_c0_seq1|ZHLZ.comp1478_c0_seq1|ZHLZ.comp2713_c1_seq1|ZHLZ.comp45931_c3_seq1|ZHLZ.comp1478_c1_seq1	http://www.genome.jp/kegg-bin/show_pathway?ko05162
Nitrogen metabolism	KEGG PATHWAY	ko00910	2	99	0.760394	0.995572	ZHLZ.comp52464_c0_seq1|ZHLZ.comp55732_c0_seq1|ZHLZ.comp58000_c5_seq1	http://www.genome.jp/kegg-bin/show_pathway?ko00910
Cell cycle	KEGG PATHWAY	ko04110	2	103	0.779391	0.995572	ZHLZ.comp52690_c0_seq1|ZHLZ.comp421283_c0_seq1|ZHLZ.comp3717_c0_seq1	http://www.genome.jp/kegg-bin/show_pathway?ko04110
Influenza A	KEGG PATHWAY	ko05164	2	109	0.805411	0.995572	ZHLZ.comp150463_c0_seq1|ZHLZ.comp45601_c0_seq1|ZHLZ.comp53784_c1_seq1|ZHLZ.comp291658_c0_seq1|ZHLZ.comp6582_c0_seq1|ZHLZ.comp1478_c0_seq1|ZHLZ.comp2713_c1_seq1|ZHLZ.comp45931_c3_seq1|ZHLZ.comp1478_c1_seq1	http://www.genome.jp/kegg-bin/show_pathway?ko05164
Herpes simplex infection	KEGG PATHWAY	ko05168	2	121	0.849394	0.995572	ZHLZ.comp52690_c0_seq1|ZHLZ.comp373503_c0_seq1	http://www.genome.jp/kegg-bin/show_pathway?ko05168
Endocytosis	KEGG PATHWAY	ko04144	2	139	0.898598	0.995572	ZHLZ.comp58605_c0_seq3|ZHLZ.comp53784_c1_seq1|ZHLZ.comp291658_c0_seq1|ZHLZ.comp6582_c0_seq1|ZHLZ.comp1478_c0_seq1|ZHLZ.comp2713_c1_seq1|ZHLZ.comp45931_c3_seq1|ZHLZ.comp1478_c1_seq1	http://www.genome.jp/kegg-bin/show_pathway?ko04144
Transcriptional misregulation in cancer	KEGG PATHWAY	ko05202	2	145	0.911355	0.996597	ZHLZ.comp59212_c0_seq1|ZHLZ.comp36904_c0_seq1|ZHLZ.comp18659_c1_seq1|ZHLZ.comp376087_c0_seq1	http://www.genome.jp/kegg-bin/show_pathway?ko05202
Methane metabolism	KEGG PATHWAY	ko00680	2	197	0.973502	0.999948	ZHLZ.comp58567_c2_seq12|ZHLZ.comp224937_c0_seq1|ZHLZ.comp56960_c0_seq2|ZHLZ.comp50347_c0_seq1|ZHLZ.comp55755_c1_seq1|ZHLZ.comp55755_c1_seq3|ZHLZ.comp50649_c0_seq1|ZHLZ.comp49125_c1_seq1	http://www.genome.jp/kegg-bin/show_pathway?ko00680
beta-Lactam resistance	KEGG PATHWAY	ko00312	1	7	0.17731	0.705212	ZHLZ.comp37624_c0_seq1|ZHLZ.comp37624_c3_seq1	http://www.genome.jp/kegg-bin/show_pathway?ko00312
Betalain biosynthesis	KEGG PATHWAY	ko00965	1	7	0.17731	0.705212	ZHLZ.comp47117_c0_seq1	http://www.genome.jp/kegg-bin/show_pathway?ko00965
Synthesis and degradation of ketone bodies	KEGG PATHWAY	ko00072	1	8	0.199937	0.744447	ZHLZ.comp53936_c0_seq1	http://www.genome.jp/kegg-bin/show_pathway?ko00072
Zeatin biosynthesis	KEGG PATHWAY	ko00908	1	8	0.199937	0.744447	ZHLZ.comp27226_c1_seq1	http://www.genome.jp/kegg-bin/show_pathway?ko00908
Indole alkaloid biosynthesis	KEGG PATHWAY	ko00901	1	10	0.243344	0.82579	ZHLZ.comp56445_c0_seq1	http://www.genome.jp/kegg-bin/show_pathway?ko00901
Bisphenol degradation	KEGG PATHWAY	ko00363	1	12	0.284401	0.882541	ZHLZ.comp58152_c0_seq1|ZHLZ.comp53933_c0_seq1|ZHLZ.comp54670_c1_seq5	http://www.genome.jp/kegg-bin/show_pathway?ko00363
Glycosaminoglycan degradation	KEGG PATHWAY	ko00531	1	14	0.323234	0.912355	ZHLZ.comp55877_c0_seq1	http://www.genome.jp/kegg-bin/show_pathway?ko00531
Linoleic acid metabolism	KEGG PATHWAY	ko00591	1	14	0.323234	0.912355	ZHLZ.comp56023_c0_seq1	http://www.genome.jp/kegg-bin/show_pathway?ko00591
Penicillin and cephalosporin biosynthesis	KEGG PATHWAY	ko00311	1	14	0.323234	0.912355	ZHLZ.comp37624_c0_seq1|ZHLZ.comp37624_c3_seq1	http://www.genome.jp/kegg-bin/show_pathway?ko00311
Olfactory transduction	KEGG PATHWAY	ko04740	1	16	0.359964	0.969135	ZHLZ.comp158334_c0_seq1|ZHLZ.comp31614_c0_seq1	http://www.genome.jp/kegg-bin/show_pathway?ko04740
Phototransduction	KEGG PATHWAY	ko04744	1	17	0.377576	0.986207	ZHLZ.comp158334_c0_seq1|ZHLZ.comp31614_c0_seq1	http://www.genome.jp/kegg-bin/show_pathway?ko04744
Renin-angiotensin system	KEGG PATHWAY	ko04614	1	17	0.377576	0.986207	ZHLZ.comp37558_c0_seq1	http://www.genome.jp/kegg-bin/show_pathway?ko04614
Tetracycline biosynthesis	KEGG PATHWAY	ko00253	1	18	0.394705	0.995572	ZHLZ.comp18609_c0_seq1	http://www.genome.jp/kegg-bin/show_pathway?ko00253
Circadian rhythm - mammal	KEGG PATHWAY	ko04710	1	18	0.394705	0.995572	ZHLZ.comp52690_c0_seq1	http://www.genome.jp/kegg-bin/show_pathway?ko04710
Fatty acid elongation	KEGG PATHWAY	ko00062	1	19	0.411363	0.995572	ZHLZ.comp49315_c0_seq1|ZHLZ.comp56214_c0_seq2|ZHLZ.comp45514_c0_seq1|ZHLZ.comp245374_c0_seq1|ZHLZ.comp56214_c1_seq2|ZHLZ.comp48801_c0_seq1	http://www.genome.jp/kegg-bin/show_pathway?ko00062
Drug metabolism - cytochrome P450	KEGG PATHWAY	ko00982	1	20	0.427563	0.995572	ZHLZ.comp48310_c1_seq1	http://www.genome.jp/kegg-bin/show_pathway?ko00982
Vitamin digestion and absorption	KEGG PATHWAY	ko04977	1	21	0.443319	0.995572	ZHLZ.comp8922_c0_seq1	http://www.genome.jp/kegg-bin/show_pathway?ko04977
Fat digestion and absorption	KEGG PATHWAY	ko04975	1	26	0.515836	0.995572	ZHLZ.comp8922_c0_seq1	http://www.genome.jp/kegg-bin/show_pathway?ko04975
Cyanoamino acid metabolism	KEGG PATHWAY	ko00460	1	28	0.542131	0.995572	ZHLZ.comp58678_c0_seq2|ZHLZ.comp58678_c0_seq1	http://www.genome.jp/kegg-bin/show_pathway?ko00460
Selenocompound metabolism	KEGG PATHWAY	ko00450	1	28	0.542131	0.995572	ZHLZ.comp57559_c7_seq1	http://www.genome.jp/kegg-bin/show_pathway?ko00450
Metabolism of xenobiotics by cytochrome P450	KEGG PATHWAY	ko00980	1	30	0.567	0.995572	ZHLZ.comp48310_c1_seq1	http://www.genome.jp/kegg-bin/show_pathway?ko00980
mTOR signaling pathway	KEGG PATHWAY	ko04150	1	30	0.567	0.995572	ZHLZ.comp29681_c0_seq1	http://www.genome.jp/kegg-bin/show_pathway?ko04150
Riboflavin metabolism	KEGG PATHWAY	ko00740	1	31	0.578924	0.995572	ZHLZ.comp47117_c0_seq1	http://www.genome.jp/kegg-bin/show_pathway?ko00740
Pantothenate and CoA biosynthesis	KEGG PATHWAY	ko00770	1	32	0.590521	0.995572	ZHLZ.comp50023_c0_seq19	http://www.genome.jp/kegg-bin/show_pathway?ko00770
Polycyclic aromatic hydrocarbon degradation	KEGG PATHWAY	ko00624	1	32	0.590521	0.995572	ZHLZ.comp58152_c0_seq1|ZHLZ.comp53933_c0_seq1|ZHLZ.comp54670_c1_seq5	http://www.genome.jp/kegg-bin/show_pathway?ko00624
Naphthalene degradation	KEGG PATHWAY	ko00626	1	33	0.601799	0.995572	ZHLZ.comp48310_c1_seq1	http://www.genome.jp/kegg-bin/show_pathway?ko00626
Primary immunodeficiency	KEGG PATHWAY	ko05340	1	34	0.612767	0.995572	ZHLZ.comp5069_c0_seq1	http://www.genome.jp/kegg-bin/show_pathway?ko05340
Sulfur metabolism	KEGG PATHWAY	ko00920	1	34	0.612767	0.995572	ZHLZ.comp57559_c7_seq1	http://www.genome.jp/kegg-bin/show_pathway?ko00920
beta-Alanine metabolism	KEGG PATHWAY	ko00410	1	35	0.623433	0.995572	ZHLZ.comp49797_c0_seq1|ZHLZ.comp49635_c0_seq1	http://www.genome.jp/kegg-bin/show_pathway?ko00410
African trypanosomiasis	KEGG PATHWAY	ko05143	1	35	0.623433	0.995572	ZHLZ.comp8922_c0_seq1	http://www.genome.jp/kegg-bin/show_pathway?ko05143
Retinol metabolism	KEGG PATHWAY	ko00830	1	37	0.643894	0.995572	ZHLZ.comp48310_c1_seq1	http://www.genome.jp/kegg-bin/show_pathway?ko00830
Phosphatidylinositol signaling system	KEGG PATHWAY	ko04070	1	39	0.663246	0.995572	ZHLZ.comp158334_c0_seq1|ZHLZ.comp31614_c0_seq1	http://www.genome.jp/kegg-bin/show_pathway?ko04070
Novobiocin biosynthesis	KEGG PATHWAY	ko00401	1	39	0.663246	0.995572	ZHLZ.comp49194_c0_seq1	http://www.genome.jp/kegg-bin/show_pathway?ko00401
Histidine metabolism	KEGG PATHWAY	ko00340	1	39	0.663246	0.995572	ZHLZ.comp49797_c0_seq1|ZHLZ.comp49635_c0_seq1	http://www.genome.jp/kegg-bin/show_pathway?ko00340
Glioma	KEGG PATHWAY	ko05214	1	39	0.663246	0.995572	ZHLZ.comp158334_c0_seq1|ZHLZ.comp31614_c0_seq1	http://www.genome.jp/kegg-bin/show_pathway?ko05214
Sphingolipid metabolism	KEGG PATHWAY	ko00600	1	40	0.672524	0.995572	ZHLZ.comp52466_c0_seq1	http://www.genome.jp/kegg-bin/show_pathway?ko00600
Base excision repair	KEGG PATHWAY	ko03410	1	41	0.681548	0.995572	ZHLZ.comp24280_c0_seq1	http://www.genome.jp/kegg-bin/show_pathway?ko03410
Long-term potentiation	KEGG PATHWAY	ko04720	1	41	0.681548	0.995572	ZHLZ.comp158334_c0_seq1|ZHLZ.comp31614_c0_seq1	http://www.genome.jp/kegg-bin/show_pathway?ko04720
Gastric acid secretion	KEGG PATHWAY	ko04971	1	46	0.723076	0.995572	ZHLZ.comp158334_c0_seq1|ZHLZ.comp31614_c0_seq1	http://www.genome.jp/kegg-bin/show_pathway?ko04971
Systemic lupus erythematosus	KEGG PATHWAY	ko05322	1	46	0.723076	0.995572	ZHLZ.comp59212_c0_seq1|ZHLZ.comp36904_c0_seq1	http://www.genome.jp/kegg-bin/show_pathway?ko05322
Adipocytokine signaling pathway	KEGG PATHWAY	ko04920	1	46	0.723076	0.995572	ZHLZ.comp43654_c0_seq1	http://www.genome.jp/kegg-bin/show_pathway?ko04920
Inositol phosphate metabolism	KEGG PATHWAY	ko00562	1	47	0.730709	0.995572	ZHLZ.comp48818_c0_seq1	http://www.genome.jp/kegg-bin/show_pathway?ko00562
Vibrio cholerae infection	KEGG PATHWAY	ko05110	1	47	0.730709	0.995572	ZHLZ.comp150463_c0_seq1|ZHLZ.comp45601_c0_seq1	http://www.genome.jp/kegg-bin/show_pathway?ko05110
NOD-like receptor signaling pathway	KEGG PATHWAY	ko04621	1	50	0.752371	0.995572	ZHLZ.comp380972_c0_seq1	http://www.genome.jp/kegg-bin/show_pathway?ko04621
TGF-beta signaling pathway	KEGG PATHWAY	ko04350	1	50	0.752371	0.995572	ZHLZ.comp52690_c0_seq1	http://www.genome.jp/kegg-bin/show_pathway?ko04350
Sesquiterpenoid and triterpenoid biosynthesis	KEGG PATHWAY	ko00909	1	54	0.778573	0.995572	ZHLZ.comp57200_c0_seq1|ZHLZ.comp27345_c0_seq1|ZHLZ.comp50309_c0_seq2	http://www.genome.jp/kegg-bin/show_pathway?ko00909
Alanine, aspartate and glutamate metabolism	KEGG PATHWAY	ko00250	1	56	0.790617	0.995572	ZHLZ.comp48649_c0_seq1	http://www.genome.jp/kegg-bin/show_pathway?ko00250
p53 signaling pathway	KEGG PATHWAY	ko04115	1	58	0.802007	0.995572	ZHLZ.comp37073_c0_seq1	http://www.genome.jp/kegg-bin/show_pathway?ko04115
Bile secretion	KEGG PATHWAY	ko04976	1	58	0.802007	0.995572	ZHLZ.comp58288_c0_seq1|ZHLZ.comp58026_c0_seq1|ZHLZ.comp55075_c0_seq1|ZHLZ.comp55075_c1_seq1	http://www.genome.jp/kegg-bin/show_pathway?ko04976
Adherens junction	KEGG PATHWAY	ko04520	1	59	0.807469	0.995572	ZHLZ.comp150463_c0_seq1|ZHLZ.comp45601_c0_seq1	http://www.genome.jp/kegg-bin/show_pathway?ko04520
mRNA surveillance pathway	KEGG PATHWAY	ko03015	1	59	0.807469	0.995572	ZHLZ.comp40643_c2_seq1|ZHLZ.comp422_c1_seq1|ZHLZ.comp50827_c0_seq3|ZHLZ.comp40643_c0_seq1	http://www.genome.jp/kegg-bin/show_pathway?ko03015
Salivary secretion	KEGG PATHWAY	ko04970	1	59	0.807469	0.995572	ZHLZ.comp158334_c0_seq1|ZHLZ.comp31614_c0_seq1	http://www.genome.jp/kegg-bin/show_pathway?ko04970
Progesterone-mediated oocyte maturation	KEGG PATHWAY	ko04914	1	59	0.807469	0.995572	ZHLZ.comp380972_c0_seq1	http://www.genome.jp/kegg-bin/show_pathway?ko04914
GnRH signaling pathway	KEGG PATHWAY	ko04912	1	60	0.812779	0.995572	ZHLZ.comp158334_c0_seq1|ZHLZ.comp31614_c0_seq1	http://www.genome.jp/kegg-bin/show_pathway?ko04912
ErbB signaling pathway	KEGG PATHWAY	ko04012	1	60	0.812779	0.995572	ZHLZ.comp58605_c0_seq3	http://www.genome.jp/kegg-bin/show_pathway?ko04012
Lysine degradation	KEGG PATHWAY	ko00310	1	60	0.812779	0.995572	ZHLZ.comp49797_c0_seq1|ZHLZ.comp49635_c0_seq1	http://www.genome.jp/kegg-bin/show_pathway?ko00310
Arrhythmogenic right ventricular cardiomyopathy (ARVC)	KEGG PATHWAY	ko05412	1	65	0.837219	0.995572	ZHLZ.comp150463_c0_seq1|ZHLZ.comp45601_c0_seq1	http://www.genome.jp/kegg-bin/show_pathway?ko05412
Bacterial invasion of epithelial cells	KEGG PATHWAY	ko05100	1	65	0.837219	0.995572	ZHLZ.comp150463_c0_seq1|ZHLZ.comp45601_c0_seq1	http://www.genome.jp/kegg-bin/show_pathway?ko05100
Rheumatoid arthritis	KEGG PATHWAY	ko05323	1	65	0.837219	0.995572	ZHLZ.comp396_c0_seq1	http://www.genome.jp/kegg-bin/show_pathway?ko05323
Aminobenzoate degradation	KEGG PATHWAY	ko00627	1	66	0.841711	0.995572	ZHLZ.comp58152_c0_seq1|ZHLZ.comp53933_c0_seq1|ZHLZ.comp54670_c1_seq5	http://www.genome.jp/kegg-bin/show_pathway?ko00627
Prostate cancer	KEGG PATHWAY	ko05215	1	68	0.850326	0.995572	ZHLZ.comp380972_c0_seq1	http://www.genome.jp/kegg-bin/show_pathway?ko05215
Leukocyte transendothelial migration	KEGG PATHWAY	ko04670	1	71	0.86238	0.995572	ZHLZ.comp150463_c0_seq1|ZHLZ.comp45601_c0_seq1	http://www.genome.jp/kegg-bin/show_pathway?ko04670
Hypertrophic cardiomyopathy (HCM)	KEGG PATHWAY	ko05410	1	75	0.876958	0.995572	ZHLZ.comp150463_c0_seq1|ZHLZ.comp45601_c0_seq1	http://www.genome.jp/kegg-bin/show_pathway?ko05410
RNA degradation	KEGG PATHWAY	ko03018	1	75	0.876958	0.995572	ZHLZ.comp40643_c2_seq1|ZHLZ.comp422_c1_seq1|ZHLZ.comp50827_c0_seq3|ZHLZ.comp40643_c0_seq1	http://www.genome.jp/kegg-bin/show_pathway?ko03018
T cell receptor signaling pathway	KEGG PATHWAY	ko04660	1	80	0.893033	0.995572	ZHLZ.comp5069_c0_seq1	http://www.genome.jp/kegg-bin/show_pathway?ko04660
Axon guidance	KEGG PATHWAY	ko04360	1	80	0.893033	0.995572	ZHLZ.comp24911_c0_seq1|ZHLZ.comp189401_c0_seq1	http://www.genome.jp/kegg-bin/show_pathway?ko04360
Dopaminergic synapse	KEGG PATHWAY	ko04728	1	81	0.895987	0.995572	ZHLZ.comp158334_c0_seq1|ZHLZ.comp31614_c0_seq1	http://www.genome.jp/kegg-bin/show_pathway?ko04728
Ribosome biogenesis in eukaryotes	KEGG PATHWAY	ko03008	1	82	0.898859	0.995572	ZHLZ.comp228819_c0_seq1	http://www.genome.jp/kegg-bin/show_pathway?ko03008
Dilated cardiomyopathy	KEGG PATHWAY	ko05414	1	82	0.898859	0.995572	ZHLZ.comp150463_c0_seq1|ZHLZ.comp45601_c0_seq1	http://www.genome.jp/kegg-bin/show_pathway?ko05414
Chagas disease (American trypanosomiasis)	KEGG PATHWAY	ko05142	1	82	0.898859	0.995572	ZHLZ.comp59849_c0_seq1	http://www.genome.jp/kegg-bin/show_pathway?ko05142
Vascular smooth muscle contraction	KEGG PATHWAY	ko04270	1	82	0.898859	0.995572	ZHLZ.comp158334_c0_seq1|ZHLZ.comp31614_c0_seq1	http://www.genome.jp/kegg-bin/show_pathway?ko04270
Cell adhesion molecules (CAMs)	KEGG PATHWAY	ko04514	1	89	0.916869	0.996597	ZHLZ.comp5069_c0_seq1	http://www.genome.jp/kegg-bin/show_pathway?ko04514
Wnt signaling pathway	KEGG PATHWAY	ko04310	1	97	0.933565	0.999948	ZHLZ.comp52690_c0_seq1	http://www.genome.jp/kegg-bin/show_pathway?ko04310
Porphyrin and chlorophyll metabolism	KEGG PATHWAY	ko00860	1	103	0.943851	0.999948	ZHLZ.comp479492_c0_seq1|ZHLZ.comp52763_c0_seq1|ZHLZ.comp679596_c0_seq1	http://www.genome.jp/kegg-bin/show_pathway?ko00860
Cell cycle - yeast	KEGG PATHWAY	ko04111	1	118	0.963137	0.999948	ZHLZ.comp52690_c0_seq1	http://www.genome.jp/kegg-bin/show_pathway?ko04111
Tuberculosis	KEGG PATHWAY	ko05152	1	130	0.973681	0.999948	ZHLZ.comp158334_c0_seq1|ZHLZ.comp31614_c0_seq1	http://www.genome.jp/kegg-bin/show_pathway?ko05152
Arginine and proline metabolism	KEGG PATHWAY	ko00330	1	131	0.974409	0.999948	ZHLZ.comp49797_c0_seq1|ZHLZ.comp49635_c0_seq1	http://www.genome.jp/kegg-bin/show_pathway?ko00330
Focal adhesion	KEGG PATHWAY	ko04510	1	132	0.975118	0.999948	ZHLZ.comp150463_c0_seq1|ZHLZ.comp45601_c0_seq1	http://www.genome.jp/kegg-bin/show_pathway?ko04510
Pyrimidine metabolism	KEGG PATHWAY	ko00240	1	154	0.986592	0.999948	ZHLZ.comp612419_c0_seq1	http://www.genome.jp/kegg-bin/show_pathway?ko00240
MAPK signaling pathway	KEGG PATHWAY	ko04010	1	184	0.994237	0.999948	ZHLZ.comp53784_c1_seq1|ZHLZ.comp291658_c0_seq1|ZHLZ.comp6582_c0_seq1|ZHLZ.comp1478_c0_seq1|ZHLZ.comp2713_c1_seq1|ZHLZ.comp45931_c3_seq1|ZHLZ.comp1478_c1_seq1	http://www.genome.jp/kegg-bin/show_pathway?ko04010
Pathways in cancer	KEGG PATHWAY	ko05200	1	240	0.998813	0.999948	ZHLZ.comp380972_c0_seq1	http://www.genome.jp/kegg-bin/show_pathway?ko05200
Neuroactive ligand-receptor interaction	KEGG PATHWAY	ko04080	1	289	0.999703	0.999948	ZHLZ.comp64032_c0_seq1	http://www.genome.jp/kegg-bin/show_pathway?ko04080
Two-component system	KEGG PATHWAY	ko02020	1	322	0.999884	0.999948	ZHLZ.comp37624_c0_seq1|ZHLZ.comp37624_c3_seq1	http://www.genome.jp/kegg-bin/show_pathway?ko02020
ABC transporters	KEGG PATHWAY	ko02010	1	350	0.999948	0.999948	ZHLZ.comp58288_c0_seq1|ZHLZ.comp58026_c0_seq1|ZHLZ.comp55075_c0_seq1|ZHLZ.comp55075_c1_seq1	http://www.genome.jp/kegg-bin/show_pathway?ko02010
