# Supplementary material for: Digital Gene Expression Analysis Based on De Novo Transcriptome Assembly Reveals New Genes Associated with Floral Organ Differentiation of the Orchid Plant Cymbidium ensifolium
Source: PLoS One. 2015 Nov 18;10(11):e0142434. doi: 10.1371/journal.pone.0142434 (PMC4651537; doi:10.1371/journal.pone.0142434)
Supplement: S8 Table — (XLS) [file pone.0142434.s011.xls]

## Sheet: Sheet1
Table S8. Unigenes encoding putative transcription factors associated with the gynostemium development
unigene			description
ZHLZ.comp58442_c6_seq1			LOC_Os02g45770.1|Oryza_sativa_subsp._japonica|MIKC|LOC_Os02g45770.1
ZHLZ.comp173014_c0_seq1			LOC_Os10g34884.1|Oryza_sativa_subsp._japonica|FAR1|LOC_Os10g34884.1
ZHLZ.comp50822_c0_seq1			LOC_Os01g10504.3|Oryza_sativa_subsp._japonica|MIKC|LOC_Os01g10504.3
ZHLZ.comp44366_c0_seq1			LOC_Os03g11600.1|Oryza_sativa_subsp._japonica|YABBY|LOC_Os03g11600.1
ZHLZ.comp40707_c0_seq1			LOC_Os02g45480.1|Oryza_sativa_subsp._japonica|C3H|LOC_Os02g45480.1
ZHLZ.comp26961_c0_seq1			LOC_Os06g49840.2|Oryza_sativa_subsp._japonica|MIKC|LOC_Os06g49840.2
ZHLZ.comp13790_c0_seq1			LOC_Os10g20990.1|Oryza_sativa_subsp._japonica|MYB|LOC_Os10g20990.1
ZHLZ.comp59386_c0_seq2			LOC_Os12g06010.1|Oryza_sativa_subsp._japonica|bZIP|LOC_Os12g06010.1
ZHLZ.comp52003_c0_seq2			LOC_Os01g10504.3|Oryza_sativa_subsp._japonica|MIKC|LOC_Os01g10504.3
ZHLZ.comp57101_c1_seq1			LOC_Os12g06010.1|Oryza_sativa_subsp._japonica|bZIP|LOC_Os12g06010.1
ZHLZ.comp58353_c0_seq1			LOC_Os11g04360.1|Oryza_sativa_subsp._japonica|NAC|LOC_Os11g04360.1
ZHLZ.comp27448_c0_seq1			LOC_Os07g03770.1|Oryza_sativa_subsp._japonica|TALE|LOC_Os07g03770.1
ZHLZ.comp58958_c0_seq1			LOC_Os04g22990.1|Oryza_sativa_subsp._japonica|FAR1|LOC_Os04g22990.1
ZHLZ.comp41359_c0_seq1			LOC_Os12g06010.1|Oryza_sativa_subsp._japonica|bZIP|LOC_Os12g06010.1
ZHLZ.comp59932_c0_seq1			LOC_Os01g64590.1|Oryza_sativa_subsp._japonica|Dof|LOC_Os01g64590.1
ZHLZ.comp59423_c0_seq2			LOC_Os04g22990.1|Oryza_sativa_subsp._japonica|FAR1|LOC_Os04g22990.1
ZHLZ.comp27274_c0_seq1			LOC_Os08g31080.1|Oryza_sativa_subsp._japonica|LBD|LOC_Os08g31080.1
ZHLZ.comp27165_c0_seq1			LOC_Os02g45480.1|Oryza_sativa_subsp._japonica|C3H|LOC_Os02g45480.1
ZHLZ.comp59281_c5_seq1			LOC_Os12g06010.1|Oryza_sativa_subsp._japonica|bZIP|LOC_Os12g06010.1
ZHLZ.comp51971_c0_seq3			LOC_Os03g44710.2|Oryza_sativa_subsp._japonica|YABBY|LOC_Os03g44710.2
ZHLZ.comp36081_c0_seq1			LOC_Os04g55560.3|Oryza_sativa_subsp._japonica|AP2|LOC_Os04g55560.3
ZHLZ.comp57101_c4_seq1			LOC_Os12g06010.1|Oryza_sativa_subsp._japonica|bZIP|LOC_Os12g06010.1
ZHLZ.comp27718_c1_seq1			LOC_Os08g38780.1|Oryza_sativa_subsp._japonica|NF-YC|LOC_Os08g38780.1
ZHLZ.comp35354_c0_seq1			LOC_Os03g52239.1|Oryza_sativa_subsp._japonica|TALE|LOC_Os03g52239.1
ZHLZ.comp58377_c0_seq1			LOC_Os09g11870.1|Oryza_sativa_subsp._japonica|FAR1|LOC_Os09g11870.1
ZHLZ.comp52634_c0_seq1			LOC_Os02g13710.1|Oryza_sativa_subsp._japonica|ERF|LOC_Os02g13710.1
ZHLZ.comp54447_c0_seq1			LOC_Os03g45450.1|Oryza_sativa_subsp._japonica|WRKY|LOC_Os03g45450.1
ZHLZ.comp44997_c0_seq1			LOC_Os04g22990.1|Oryza_sativa_subsp._japonica|FAR1|LOC_Os04g22990.1
ZHLZ.comp35076_c0_seq1			LOC_Os10g42430.1|Oryza_sativa_subsp._japonica|bHLH|LOC_Os10g42430.1
ZHLZ.comp45701_c0_seq1			LOC_Os03g32230.1|Oryza_sativa_subsp._japonica|C2H2|LOC_Os03g32230.1
ZHLZ.comp57443_c0_seq1			LOC_Os12g06010.1|Oryza_sativa_subsp._japonica|bZIP|LOC_Os12g06010.1
ZHLZ.comp64467_c0_seq1			LOC_Os05g34450.1|Oryza_sativa_subsp._japonica|LBD|LOC_Os05g34450.1
ZHLZ.comp255369_c0_seq1			LOC_Os04g59430.1|Oryza_sativa_subsp._japonica|ARF|LOC_Os04g59430.1
ZHLZ.comp27301_c0_seq1			LOC_Os07g48180.1|Oryza_sativa_subsp._japonica|bZIP|LOC_Os07g48180.1
ZHLZ.comp57101_c5_seq2			LOC_Os12g06010.1|Oryza_sativa_subsp._japonica|bZIP|LOC_Os12g06010.1
ZHLZ.comp49025_c0_seq1			LOC_Os03g45194.1|Oryza_sativa_subsp._japonica|G2-like|LOC_Os03g45194.1
ZHLZ.comp48114_c0_seq1			LOC_Os08g19650.1|Oryza_sativa_subsp._japonica|TALE|LOC_Os08g19650.1
ZHLZ.comp59054_c0_seq1			LOC_Os04g42020.1|Oryza_sativa_subsp._japonica|CO-like|LOC_Os04g42020.1
ZHLZ.comp32283_c0_seq1			LOC_Os12g06010.1|Oryza_sativa_subsp._japonica|bZIP|LOC_Os12g06010.1
ZHLZ.comp35481_c0_seq1			LOC_Os04g58680.1|Oryza_sativa_subsp._japonica|NF-YC|LOC_Os04g58680.1
ZHLZ.comp60086_c0_seq1			LOC_Os01g19970.1|Oryza_sativa_subsp._japonica|MYB|LOC_Os01g19970.1
ZHLZ.comp32988_c1_seq1			LOC_Os08g38780.1|Oryza_sativa_subsp._japonica|NF-YC|LOC_Os08g38780.1
ZHLZ.comp53568_c0_seq1			LOC_Os08g33800.1|Oryza_sativa_subsp._japonica|MYB|LOC_Os08g33800.1
ZHLZ.comp59295_c0_seq2			LOC_Os12g06010.1|Oryza_sativa_subsp._japonica|bZIP|LOC_Os12g06010.1
ZHLZ.comp49602_c0_seq1			LOC_Os03g07450.1|Oryza_sativa_subsp._japonica|HD-ZIP|LOC_Os03g07450.1
ZHLZ.comp32929_c0_seq1			LOC_Os05g50310.1|Oryza_sativa_subsp._japonica|ZF-HD|LOC_Os05g50310.1
ZHLZ.comp43628_c0_seq1			LOC_Os10g40740.1|Oryza_sativa_subsp._japonica|bHLH|LOC_Os10g40740.1
ZHLZ.comp51757_c1_seq1			LOC_Os12g06010.1|Oryza_sativa_subsp._japonica|bZIP|LOC_Os12g06010.1
ZHLZ.comp57076_c2_seq1			LOC_Os04g47860.6|Oryza_sativa_subsp._japonica|C2H2|LOC_Os04g47860.6
ZHLZ.comp57295_c1_seq3			LOC_Os02g35140.1|Oryza_sativa_subsp._japonica|ARF|LOC_Os02g35140.1
ZHLZ.comp53132_c0_seq1			LOC_Os04g02510.1|Oryza_sativa_subsp._japonica|C2H2|LOC_Os04g02510.1
ZHLZ.comp27718_c0_seq1			LOC_Os09g30310.1|Oryza_sativa_subsp._japonica|NF-YC|LOC_Os09g30310.1
ZHLZ.comp32988_c0_seq1			LOC_Os08g38780.1|Oryza_sativa_subsp._japonica|NF-YC|LOC_Os08g38780.1
ZHLZ.comp49269_c0_seq1			LOC_Os09g31438.1|Oryza_sativa_subsp._japonica|SBP|LOC_Os09g31438.1
ZHLZ.comp58618_c0_seq1			LOC_Os08g38590.1|Oryza_sativa_subsp._japonica|M-type|LOC_Os08g38590.1
ZHLZ.comp51149_c0_seq1			LOC_Os08g15050.1|Oryza_sativa_subsp._japonica|CO-like|LOC_Os08g15050.1
ZHLZ.comp48984_c0_seq1			LOC_Os02g16540.1|Oryza_sativa_subsp._japonica|WRKY|LOC_Os02g16540.1
ZHLZ.comp54075_c0_seq3			LOC_Os06g40960.1|Oryza_sativa_subsp._japonica|C2H2|LOC_Os06g40960.1
