# Supplementary material for: Digital Gene Expression Analysis Based on De Novo Transcriptome Assembly Reveals New Genes Associated with Floral Organ Differentiation of the Orchid Plant Cymbidium ensifolium
Source: PLoS One. 2015 Nov 18;10(11):e0142434. doi: 10.1371/journal.pone.0142434 (PMC4651537; doi:10.1371/journal.pone.0142434)
Supplement: S9 Table — (TXT) [file pone.0142434.s012.txt]

Table.S9  Sequences of the MADS-box genes differentially expressed among different floral organs.
>ZHLZ.comp53790
ATGGGGAGGGGGAAGATAGAGATCAAGAAGATAGAGAATCCGACGAATCGGCAGGTGACTTACTCGAAGAGGAGAGCGGGGATCATGAAGAAGGCGAGGGAGATCACTGTTCTATGCGATGCTCAGGTCTCGCTCGTCATGTTCTCGAGTACTGGGAAGTTTTCTGAGTACTGCAGCCCTTCGACGGGAATGAAGAAGATTTTCGAACGTTACCAGCAGGTCTCTGGTATTAATTTGTGGAGCGCGCAGTCTGAGAAGATGCAGAATACGCTGAACCATTTGAAGGAGGTGAATCGTAACCTCAGGAGGGAAGTAAGGCAGAGGATGGGGGAGGATCTGGAGGGACTGGATATCAAGGAGCTGCGCGGTCTTGAGCAAAACATAGATGAGGCTTTGAAGCTCGTACGGAACAGAAAATATCATGTAATCAGTACCCAAACAGACACCTACAAGAAGAAGCTGAAGAACTCAGAAGAAACACACCGCAGCTTAATGCGCGAACTGGAAATCGTTGAGGACCATCCGGCCTTTGGGTTCGACGATGAATCGAGCAATTATGAGCATGGCGTTCTCGCTCTCGCAAACGAAGGGCCTCTCACGTACGCCTTCCGCGTGCATCCCAGCCAACAAAACCTCCATGGAATGGGACATCGCTCGCACCATCTCCGCCTCGCTTGA
>ZHLZ.comp35346
ATGGGGAGAGGGAAGATAGAGATAAAGAAGATAGAGAACCCTACTAACAGGCAAGTCACTTACTCTAAGAGGAGAGCTGGGATCATGAAGAAGGCAAGCGAGCTGACTGTTCTCTGCGACGCTCAGCTCTCTCTTGTAACGTTCTCGAGCACTGGCAAGTTCTCTGAGTATTGTAGTCCAACCACTGACACCAAGAGCATATATGATCGTTACCAGCAGGTGTCCGGCATAAATCTATGGAGCTCGCAGTACGAGAAGATGCAGAATACGTTGAATCATTTAAAGGAGATAAACCAAACCCTGAGAAGGGAGATCAGGCAGAGGATGGGGGAGGACCTTGATGGGCTGGAAATCAAGGAACTGCGTGGTCTTGAGCAAAATATGGATGAGTCCCTGAAGCTTGTAAGGAATCGGAAGTATCATGTCATCAGTACCCAGACAGATACCTACAAAAAGAAGCTGAAGAACTCTCAAGAAACCCACAGGAACTTACTGCGGGAGCTGGAAGCGGAGCACGCAGTCTATTATGTGGATGATGATCCGAACAGCTATGATGGTGCACTTGCACTAGGAAATGGGCCTTCCTACCTGTACTCATTCCGTAGCCAACCAAGCCAGCCAAACCTTCAAGGAATGGGATATGGCCCTCATGATCTGCGTCTCGCTTGA
>ZHLZ.comp26961
ATGGGGAGAGGGAAGATAGAGATAAAGAAGATAGAGAATCCAACGAACAGGCAGGTTACATACTCCAAGAGGAGAGTTGGGATCTTGAAGAAGGCTAAGGAGCTCACTGTTCTCTGCGACGCTCAGGTCTCTCTCATCATGTTCTCCACCACTGGAAAGCTCGCTGATTACTGTAGCCCTTCTACTGATCTTAAGGGGATATACGAGAGGTACCAGATTATGACTGGCATGGATTTATGGAATGCTCAATATGAGAGGATGCAAAATACACTGAATCATCTGAAGGAGATCAACCAAAACCTTCGCAAGGAGATTAGGCAGAGGAATGGGGAAGAGTTAGAGGGTATGGACATTAAGGAACTGCGCGGTCTTGAGCAAACTTTTGAAGAATCTATAAGAATAGTTAGACAGAGAAAGTATCATGTGATCTCCACACAAACTGACACGTACAAGAAAAAGCTTAAAAGCACCAGGGAAACTTACAGGGCTCTAATACATGAACTGGAGGTGAAAGACGAGAATCCAAACTACAATTTCAGTGAAGAAAATCACAGCAGAGTCTACCAAAATTCAATTCCAATGGCGACTGAATGCCCTCAGATGTTTTCCTTCAGGGTTGTTCAACCAATTCAGCCAAATCTGCTTGGCTTGGGTTATGAATCTCATGATCTTAGCCTTGCTTAA
>ZHLZ.comp55590
ATGGGGAGAGGAAAGATAGACATAAAGAAGATAGTCAATCCAACAAACCGGCAAGTAACGTACTCAAAGAGACGACTTGGGATCATGAAGAAGGCCAAGGAACTGACTGTGCTCTGCGACGCTCAGGTCTCACTCATCATGTTCTCAAGCTCCGGCAAGTTAGCTGATTACTGCAGTCCTTCCACAGAAATCAAGGATATATTTGAGAGGTATCAGCAAGTTACCTGCATCGATATCTGGGATCCCCAATACCAGAGGATGCAGAATACGCTGAAGAATCTCAGGGAGATTAATCATAATCTTCAGAAGGAGATAAGGCAGAGGAAGGGGGAGAATCTGGAAGGTTTGGATGTTAAGGCGCTGCGCGGTCTTGAGCAAAAATTGGAAGAGTCGATTAAGCTTGTTCGACAGAGAAAGTATCATGTGATCGCTACACAAACAGACACTTACAAGAAAAAGCTCAGAAGCACTAGAGAAATATACGCAGCCCTATTGCATGAACTGCAGAAGCTTGAGGATGACAATCAACGGAGCAGTTTTGTTGCAGAAGATCTTAGTGGCGTCTACGACTGTGCAATCTCTATGGCAAATCAACAGCACAGTGAGCCAGTTATGCAGAAAGTAGTTTATGAGTCTCATCATCTTAGATTTCCATGA
>ZHLZ.comp46850_c0_seq1
GAAGATAAAGATAAGGAAGATAGACAATGCGACGGCGAGGCAAGTGACGTTTTCAAAGAGGAGGAGAGGTTTATTTAAGAAGGCGGAGGAGCTCGCTATCCTCTGTGATGCTGATGTTGGGCTCATCGTCTTCTCGGCTACGGCAAAGCTATTTGATTTCTCAACTTCGAGTATGAAGGAGATAATTGATAGATACAACATGCATTCGAAGAACCTAACAGCAGGTGATCTGCCATCACTTGATTTGCAACTGGAGAATGGCAACTTGACAATACTGAGAAAGCAAGTGACCGAAGCAACTCGCCAGCTAAGAAATATGAGAGGTGAAGACCTCAATGGACTGACAATACAAGAGCTACAACAACTGGAGAAAACCCTTGAAACTGGACTAAGTCGTGTTATGCAAAAAAAAGGGTGAACGAATTTTGGAGCAGATCAATGATCTTCGTAAAAAGGGAATTGAACTGATGGAAGAAAATACTAGGTTGCGTTATCAGGTTGCAGAACTGGCGAAGATCGGAAAACAAGCAGTTGTCGATCCAGAAAATGCTCTCCATGAAGATGGCCAATCTTCTGAATCAGTGACTAATGTAACTCATTGCGGAAACCCATTCGAGAACGACGATAGCTCGGATACGTGTCTCAAACTAGGGCTCTCATGCTCAGGCTGGAAATGAGAAAAGATCGCCAAGTATTAGAGGAAGCGTTTCTCTTCTTTCTCTTGAAACTGTAGATGAGAAAGAAAAATATGGCCATTCAAATTAAATTAAGAGCAATAATACCAAAACAATGCAAATAGTTTTTTTTTTTTTTTACCATTTTAAGGCTTTTAAAGTACTGATCTTTCAGAATTCATCATCATTTAGCCTGTCCAATTATATTTGGAACCTGTAACATAGTTTTAATAAATGGATAGGTTGCTCCATGGACACCTAAAGCATATAGGTGAGTTGTAATAAGAGTTGTCAATAAAACTCATTGTTCATG
>ZHLZ.comp50822
AGAGAGAGAGAGAGAGAAGTAGAAGAAGATGGGGAGAGGCCGAGTAGAGCTGAAGCTGATAGAGAACAAGATTAACCGACAGGTGACCTTTTCCAAGCGTAGAAATGGACTTATGAAGAAGGCCTTTGAGCTCTCTGTTCTCTGTGATGCTGAGGTCGCCCTTGTCATCTTCTCAAGCCGTGGTCGCCTTTATGAATATGCAAACAACAGTGTGAAAGGAACCATTGACCGATACAAGAAGGCATGCACTGATAATTCTAGCACTGGATCAATATCTGAAGCAAATTCTCAGTATTACCAACAAGAAGCCACAAAACTGCGTCAGCAAATCACAAACCTACAAAATTCCAACAGGAACTTACTGGGTGATGCCCTCACCACCATGAGCTTGCGGGACCTGAAGCAACTGGAAACAAGATTGGAGAAAGGCATCAGTAAAATAAGATCTAAAAAGAATGAGTTGCTGCATGCTGAGATTGACTACATGCAGAAAAGGGAAATGGATCTCCAAACTGATAACATGTACCTGCGTAGTAAGATTGCTGACAATGAAAGAGCACAGCAGCATCAGCATATGAGCATACTGCCATCAACAAGCACTGAGTATG
>ZHLZ.comp52003
TAGCACAGAACCAGCATATACGACATACCACAGACAACAAACAAAATATAGAGTTTGATTAATTAATATACAACAAAGTTTTAAATCTCTCTCATAGGAAAAGCATTATGCCATATGGTACTAATTAACAAAGTAGAGTCTCTACAGATAAAACTAACTTGGCAAGACATAGAGTTTCATGAATTATAATGGAGAAACATCTATTTTCTACCATTCCAATTCACTCCAGATTTGATTCCCATGAAGAAAAGGTCATCTCCATCAATGCAACTCTCTTTGCGCTCCAGGAATGCAGCAAAACAACCTAACCTAATTGGAGGGCAGTCTGCTGTTGGAGAGAATAGTGATGGCTGGGATCCATTAGATTCACTTGTAGAAAGTTTCTAGAATCAAAGGGAGGCATGACCTCATACTCAGTGCTTGTTGATGGCACCATGTTTATGTGTGGCTGCTGTTGCGTTCTTTCATTTTCAGCTATCTTATTTCTGAGATACATGTTGTCGTTTTGAAGTTCCATCTCCCTTTTCTGCATGTATTCGATCTCAGCATACAGCAATTCATTCTTTTTAGATCTTATTTTGTTGATGCCTTTCTCCAGTCTTGTTTCCAGCTGTTTGAGGTCCCTTAAGCTCATTGTGCTGAGAGCCTCACCCATCAGATTCCTGTTTGAGTTCTGTAAGTTAGTGATTTGCTGACGCAGTTTTGAGGCTTCTTGCATGTAATACTGCGCATTTGTTTCAGATATCGTTCCCGAATTGGAATTATCTGAGCAAGCTTTCTTGTATTTTTCGATAGTTGCCTTCACACTGTTATTGGCATACTCATAGAGGCGGCCACGGGTGGAAAAGATGACAAGGGCGACTTCAGCATCGCAGAGGACTGAGAGCTCATAAGCCTTCTTGAGAAGACCATTACGTCGCTTACAGAAGGTGACTTGCCTGTTCGTAGTGTTCTCTATTCTCTTGATCTCTATCTTTCCCCTTCCCATCTTTTCCTTTGGCTCCATCATAGTCGACTCCGTTGGTCCTTCCACAGAACAAAACAAAAAAAAAAGCCACAAATAAATTTCAGAAATCCAAAATTGCAACTTTTTGAAGAGAAAGAAGAAACATTAAATTTACGGACTCTGCAAATTGAGTTGTGCTTGCTGTGCTTCTTCTCCGGTTCCTGCCTGAAAGAAAGCCAGTTTTCTTTGAAGGAAAGGGGAGCAACTTGCTGGTTATTAAGCTGATAAGTCTTGAAGCTTTCCCTCTCTTTCTACAATGAAAGGACAGGTTATTAACTCAGGCAACCATTGCCATCGGTTTCAAAGGATTAGATGAAGGGTGGGCACTAGAGAGAGAAGAGGGTTAGAGAAAAGAGATAGAGAGAGAAAGATGGGAAAGGGTCTTTTAGAAAGGGATTATTAATGGCGTTTGAATACGACGTTGGACTCAGAGGAAGTTGTAG
>ZHLZ.comp58360
GAAAGGCATCAACAAAATAAGATCCAAAAAGAATGAGTTGCTGTACGCCGAGATCGAGTACATGCAGAAAAAGGAAATCGAGTTGCAAAACGATAACATGTACCTACGAAATAAGATTGCTGACAATGAAAGAGTGAGGCAGCAGCAGATGAACATGCTGCCTTCAACAAGAAACCAGTTTGAAGTTATGCCTCCATTTGATTCTCGAAGCTTTCCCCAAGTAAATCTACTTACAGGCAACAGCCTGCCATCCAATTAAGCTAGATGATATATATAGGCTTCCTGAAGCACCTGATGATATACCAAGCAATGGAGATTAATCCTTTCTTCATTGAATCAAACCAAATCTGCTTGAATTATTAAGATTGGATGATGGAAAAAAGTCTTTTTTTTTCCTCCCTCGAAGCCGCCTCATTTAACTGATATTGAACGCTGTTCTATTAATCACAGATTTGTTGAAGCTGCATGCATGGATTCAATTCCAAGTACTATATGATGAACTTACTTGATAGGAGCCAAATCTACAACTGTGATGGTTGTCTTGTTATAAATAGGCATAATTTTATGAAACATATTCGGTCCTTATATTATT
>ZHLZ.comp52597
AGAGAAAGAGAGAGAGAGAGAGATAGAGGAAACTTCTGACTGGGAGAGGGTGCAAGAAAGGATAGTTTTTGATTGGAAAAAAAGAGAGATGGGGAGGGGGAAAATTGAGATCAAGAGGATCGAAAATACCACCAACCGCCAAGTGACCTTCTGCAAGCGTAGGAATGGCCTTTTAAAGAAAGCCTACGAGCTCTCAGTCCTCTGCGATGCAGAAATAGCCCTAATTGTCTTCTCCACTCGAGGTCGCCTCTATGAGTACTCTAATAGCAGTATAAAAGCAACCATTGAAAAATATAAGAAGACTAGTGCTGGCGGTTCAAATTCAGGATCTCTTGTGGAGGTTAATTCACAACAATACTATCAACAAGAATCAGCAAAAATGAGCCACCAAATTCAGATTTTGCAAAATTCAAGCAGGCATTTAATGGGGGAAGGCTTGAGTTCTCTTAATTTGAAGGAACTGAAGCAACTTGAAAACCGACTAGAAAGAGGCATCACAAGGGTCAGATCAAAGAAGCATGAGCTGCTGTTTGCAGAAATTGAGTATATGCAGAAACGAGAAGTGGAGCTTCAAAATGACAATATGTACCTCAGGGCCAAGCTAGCAGAGAGCGAAAGAGCACAGCAGGCAAATATTGTTCAAGCAGGGATTGATTTTGAGACCCTTCCAACCTTCGACTCAAGGAATTACTATCACATCAACATGTTGGAAAATGAGCCTCCTTACTCGCACCATCAAGATCAAACATCCCTTCATCTTGGCTACGAAACAAAAGCTGATCATTCTGCTTAGAAATGTCTAGCTTTGCATAAACTTATAGTCTTCGTCATTAAGGCGTCTTGCTACAGTTGTAAAAAAAAAATCCTACTTTGTTCTTCGCTGTTGGCAAATTATGACTTGAGTTGTGTTTTGATGTTTAAGAATGTGCATGTTCATGTGACTACCAAAATACTCGTTTTAAATAATTAATAGGAACTCGATAACAGCCATGATGCAGCATGATTGAAG
>ZHLZ.comp57026
GAGTTTTTAAAAGCTTGGGAGGATGGCCAGCGGTCAAAATTTCAATTGAATAACCGGCCCGGTTCGGTCTTAACAGCTTCAGGTGCAGCAAGTCGCCAGGAGGCGGTCATTGAGATGTGCGGGCACCGATGGATCACCGACTTGGTGGATCGACAGGTAACGGCGGCACCTATGGGTTGAGTTTCAATGGGCGGAGGCCAGTGAGCTGGTGAAGTTGGGGATTCGTTAGGGTGAAAGAACGAGCTGCGGGATGGAAAACGAAGAGCAGAGAGTTCTTTCACGACAGGAGAAAGGAAGAATGGGTGCGGCCTTCATGTCGCCCCTAGGTTAAGGAAATGTTCTGAGGCACGTCCGATAGATTTTTCTTCGGTATTAATATATAAGTTCCGTGCCTTAACATTTCTGCAAAAGTTTCAGACACTTAATTGGGGAAGAGCTTGATACCTTGAGCAACAAAGAACTACAACATTTAGAACAACAGCTTGAAAACTCGTTGAAGCATATAAGGTCTAAAAAGACCGATCTCATGTTAGATTCAATTGCTAAGCTACAAAATAAGGAAAAAATGTTGAGGGAACAAAAGAAGAATATGGAGGAGATTATAGCTACAGAGAAAGCCAAGGCATTTGCACAGAATGAATCTGTGGACCAACAAAAGCAGCTCCCACATAACTCATCACCTCACCGTATCCTGATTTCAGATTCTGTCCCTACTCCCATCAGCAGAAGATCCAATGAAGAGGAAGCGTCACAGGCTGAGTTAAGAGAAGGCATCGGTTTACTGCCTTCATGGATGTTCAACCATCTAAAAGGATAGAATGGACTGAAATCCAAGTTTAAAAAGTTCCGTAGTCTATGATATGCAAAACTATAAATCTCATATTAATAGTTATACTTTTATTCCCTGTATATATTTGAATACTATAGCTTTTGGCACAATATCAAGTTAGTTTTGTAGCATGTATAAGGCCAATGCCCTTTTATATACTTCTTTT
>ZHLZ.comp58442
TTTTTATTGCCCAATGAAGCCATACTAAACTAGAATTGTCATTTAGTACTTGAAGCACCAAATTCAAGTTAGTGACCAGATATTAACATATGTTTGATACTTAAAATAGTCGTAGAATAAGAGTTGAGAAGAAGCCTCCAACAGACAGGTACGTTATTAAACAAAACCAAACACTAGCTAAGAAATTACATCGAAGGAAGCGTTAGATCAACCTCTCTCAAACAGCCCATCCTGATATGAAACCGTTTCCAGCTCCACCATTCCTCGGAATAGTTGCTTCAGAAGGGACATACTGGTGGTACCTCCCAATTTGAAGCGTGGGCTCTGCGTCTAAGTTAATTGAATGATTACGAAATGTATCATTACTGGTCCCAGCTTCAGGCCGCCAGGACCCTTGGAGAGCTCTCATTGATCCACCATCTGCTCCAAGCTTATGCTTAAGTTGCTTGTTAATATCACCAAGGTGGCGCTCCTTTTTCTTTAGCTCTTCCATCTGATCCAACATTAGCTGCGTCCTCTTTTGTCTGGCCTGTGAAAGAGATGATTCAAGTTGTCTTTCCAGTTGCTGCAATTCCTTCAAGCTCAACATGTCTAGGTCTTCCCCAAGCAGATGCCTCTGGGAGCGCTGCAGAGATTCATATTTTGCCTTCAGCTTTGATAATTCTTGATACCAGTTCAGGGTTTCGTGATCGTTAGGATGGATGGTTTGAGGTGTAAAGGTACACCGTTGATAGCGCTCTAGTGTTTTTGTTATATCGGGGCTGCCGAACTCGAAGAGCTTGCCGCGGCTGGAGAAGATGATGAGAGCAATTTCAGCATCGCAGAGTACAGAGAGTTCGTAAGCTTTCTTCATGATGCCATTCCTACGCTTGGAAAAGGTTACCTGTCTGTTGATCTTGTTCTCGATTCGTTTAAGCTCAACTCTGCCCCTTCCCATTTCC
>ZHLZ.comp57446
AAAGAGAGAAAGAGAGAAAGAGATAGAAGACTAGTGGATGAGCAAGCTAGAAGAAAGCTAGTGAAATAAGGCTAATAGAGGGAGAAAAAATGGGAAGAGGAAGAGTTGAGCTCAAGAGGATTGAGAACAAGATCAATCGCCAGGTGACCTTCTCCAAGCGTAGAAATGGCCTCCTCAAGAAGGCTTATGAACTTTCTGTTCTCTGTGACGCAGAGGTAGCCCTAATCATCTTCTCAAGTCGAGGCAAGCTCTATGAGTTCGGCAGTGCTGGTACATGCAAAACCCTCGAGCGATATCAACGTTCTTGCCTCAATTCTCAAGCTACCAATTCCATTGACCGTGAAACACAGAGCTGGTACCAAGAAGTCTCCAAATTGAAGTCAAAGTTCGAATCATTGCAGCGCTCCCACAGGAATTTACTTGGAGAGGATCTTGGACCCTTAAACGTGAAAGAATTACAGCAATTGGAACGGCAACTCGAAACTGCTTTATCACAGGCCAGGCAAAGAAAGACACAAATAATGCTTGATCAAATGGAAGAACTTCGTAAAAAGGAACGTCAGCTTGGAGAGATCAATAAGCAGCTAAAAATGAAGCTTGAGGCTGGAGGTGGCTCTCTTAGGCTTATGCAAGGCTCATGGGAATCTGATGCTGTGGTTGAAGGCAATGCATTCCAAATGCACCCTTACCAGTCAAGTTCCTTGGAATGCGAGCCAACTCTACATATAGGGTATCACCACTTTGTTCCTCCAGAAACAGTAATTCCTAGGACCCCTGGTGTAGAGAATAATAATTTTATGCTTGGATGGATGCTCTAGGTTGAAGTCTAAGATGAAAATGTTAGAAAATATTTTATGTGGTGTTTATCTTTTCTAAAGCTGAACCTAGCTGCTGCTTTGTGAATGATTTCTATCATATATAAGATGTGTGTTGTATTTTCTCAAATGTTTCACTGACATAATTAATATGCATATATGTTCATGTAGTTGGAATATTATTATAATTTTGTGGCATGACAATGCGAAATATGTTTGTAATTGATGTTGTGGTGTTACGCTGATCTTTATATATGCTGCTTTAGGACCTAATGCAATATTTACTATTGGC
>ZHLZ.comp57688
ATGGGAAGGGGAAGAGTGGAGCTGAAGATGATTGAGAACAAGATTAATCGACAAGTGACGTTTGCGAAGAGGAGGAATGGGTTACTGAAGAAGGCGTACGAGCTTTCAGTGCTCTGTGATGCTGAGGTTGCTCTCATCATCTTCTCCAACCGCGGCAGACTCTTTGAGTTCTGCAGTAGCTCAAGCATGATGAAGACACTTGAGAGATACCAAAAGTGCAGCTATAATTCATCAGAGACCACGATTCCATCCAAGGAGACGCAGAACAGTTATCAGGAATATTTAAAGCTGAAAGCAAGAGTTGAATATCTACAACGGTCACAGAGGAATCTTCTAGGAGAGGACCTAGGCCAGCTGACCACCAAGGAACTAGAACAACTAGAACACCAACTAGAAATGTCTCTCAAACAAATCAGATCAACAAAGAGCCAGCTTATGCTTGATCAACTGTGTGATCTCAAAAGAAAGGAGCAAATGCTGCAGGAAGCTAACAGAGCTCTCAGAATGAAGTTGCAAGAAGATGAGCCAGAAATTCCCCTCCAGCTCTCCTGGCCTGGTGGCGGCGGCAGTGGCAGAAATGGTCGCGGCCACTGCGAGAGTCATCCTCAATCAGAAGTATTCTTTCAGCCATTACCTTGCGATCCTTCTCTGCAAATTGGATATAATCCAGTCTGTTTAGAACAACAATTGAACACAGGATCATCCTCTCATAGTGTCAATGGCTTCATTCCAGGATGGATGTGA
>ZHLZ.comp51896
ATGGGAAGAGGGAGAGTGGAACTGAAGCGGATCGAGAACAAGATCAACCGCCAAGTAACCTTTGCCAAGCGCAGGAACGGCCTCCTGAAGAAGGCCTATGAGCTCTCTGTCCTATGCGATGCTGAGGTCGCCCTTATCATCTTCTCCAACCGTGGAAAGCTTTATGAGTTTTGCAGCAACAATAGTATGATGAAGACCATAGAAAAATATCAGAAGTCTAATTATGGGGCACCAGAGACGAATGTCATATCAAGGGAAACCCAGAGTAGTCAGCAGGAGTACTTGAAACTAAAAAGTCGGGTCGAAGCCCTACAAAGATCCCAGAGAAATCTGCTGGGCGAAGACCTTGGCCCCCTTAGTAGCAAAGAACTCGAACAGCTGGAGCGGCAGCTGGACAGTTCTCTTAAGCAGATAAGATCAACACGGACACAGTTCATGCTCGATCAGCTGGCAGACCTACAGCGAAGGGAACAAATGCTCTGTGAGGCCAATAAAACGCTGAAGAGAAGGTTGGAGGAGAGTAACCAGGCAAACCCACAACAAATGTGGGATCCCAGCACTGCTCATGCTATGGGATATGACCGGCAGCCTGCTCAGCCTCATGGTGACGCCTTCTACCACCCCTTGGAGTGCGAGCCTACGTTGCAGATCGGGTATCAATCAGATTTAACGATTGCACCGATGGCTGCTCCAAATGTTAATAATTACATGCCACCAGGCTGGCTTGCATGA
